# Supplementary material for: Extracellular vesicles are rapidly purified from human plasma by PRotein Organic Solvent PRecipitation (PROSPR)
Source: Sci Rep. 2015 Sep 30;5:14664. doi: 10.1038/srep14664 (PMC4588595; doi:10.1038/srep14664)
Supplement: Supplementary Dataset S1 [file srep14664-s3.xls]

## Sheet: PROSPR
		Extracellular vesicles are rapidly purified from human plasma by PRotein Organic Solvent PRecipitation (PROSPR)
		Xavier Gallart-Palau, Aida Serra, Andrew See Weng Wong, Sara Sandin, Mitchell K.P. Lai, Christopher P. Chen, Oi Lian Kon, Siu Kwan Sze
Supplementary Data Set 1: LC-MS/MS data sets containing label-free quantitative results of PROSPR and ultra-cushion proteins identified in plasma separated EVs.
Accession	GS	Name	Protein Mass	emPAI (quant.)	SEM
sp|P02768|ALBU_HUMAN	ALB	Serum albumin OS=Homo sapiens GN=ALB PE=1 SV=2	71317	105.47	54.5214
sp|P68871|HBB_HUMAN	HBB	Hemoglobin subunit beta OS=Homo sapiens GN=HBB PE=1 SV=2	16102	51.6733	14.8241
sp|P69891|HBG1_HUMAN	HBG1	Hemoglobin subunit gamma-1 OS=Homo sapiens GN=HBG1 PE=1 SV=2	16187	41.7633	23.0405
tr|V9GYM3|V9GYM3_HUMAN	APOA2	Apolipoprotein A-II OS=Homo sapiens GN=APOA2 PE=1 SV=1	15076	41.5567	38.4671
sp|P02042|HBD_HUMAN	HBD	Hemoglobin subunit delta OS=Homo sapiens GN=HBD PE=1 SV=2	16159	32.6333	23.8723
sp|P02647|APOA1_HUMAN	APOA1	Apolipoprotein A-I OS=Homo sapiens GN=APOA1 PE=1 SV=1	30759	13.4267	2.47916
sp|P69905|HBA_HUMAN	HBA1	Hemoglobin subunit alpha OS=Homo sapiens GN=HBA1 PE=1 SV=2	15305	12.5533	5.8163
sp|P00738|HPT_HUMAN	HP	Haptoglobin OS=Homo sapiens GN=HP PE=1 SV=1	45861	7.16667	2.46667
tr|B0YIW2|B0YIW2_HUMAN	APOC3	Apolipoprotein C-III OS=Homo sapiens GN=APOC3 PE=1 SV=1	12864	7.05667	4.53064
sp|P02787|TRFE_HUMAN	TF	Serotransferrin OS=Homo sapiens GN=TF PE=1 SV=3	79294	6.07333	2.82821
sp|P01009|A1AT_HUMAN	SERPINA1	Alpha-1-antitrypsin OS=Homo sapiens GN=SERPINA1 PE=1 SV=3	46878	5.3	2.50053
sp|P0CG05|LAC2_HUMAN	IGLC2	Ig lambda-2 chain C regions OS=Homo sapiens GN=IGLC2 PE=1 SV=1	11458	4.58	1.77678
tr|A0A087WZW8|A0A087WZW8_HUMAN	IGKV3-11	Protein IGKV3-11 OS=Homo sapiens GN=IGKV3-11 PE=4 SV=1	25870	4.49667	1.69667
sp|P06727|APOA4_HUMAN	APOA4	Apolipoprotein A-IV OS=Homo sapiens GN=APOA4 PE=1 SV=3	45371	4.43	1.86743
tr|A0A087X130|A0A087X130_HUMAN	IGKC	Ig kappa chain C region OS=Homo sapiens GN=IGKC PE=1 SV=1	25406	4.28333	1.43857
tr|J3QL64|J3QL64_HUMAN	MBP	Myelin basic protein OS=Homo sapiens GN=MBP PE=1 SV=1	17109	3.78333	2.01784
sp|P04264|K2C1_HUMAN	KRT1	Keratin, type II cytoskeletal 1 OS=Homo sapiens GN=KRT1 PE=1 SV=6	66170	2.96	1.21969
sp|P02671-2|FIBA_HUMAN	FGA	Fibrinogen alpha chain OS=Homo sapiens GN=FGA	70227	2.79667	0.981026
sp|P00739-2|HPTR_HUMAN	HPR	Haptoglobin-related protein OS=Homo sapiens GN=HPR	44076	2.70333	1.22129
sp|P02675|FIBB_HUMAN	FGB	Fibrinogen beta chain OS=Homo sapiens GN=FGB PE=1 SV=2	56577	2.48667	0.556667
sp|P14136-2|GFAP_HUMAN	GFAP	Glial fibrillary acidic protein OS=Homo sapiens GN=GFAP	50372	2.11333	0.389801
tr|A0A087X079|A0A087X079_HUMAN	IGHG1	Ig gamma-1 chain C region OS=Homo sapiens GN=IGHG1 PE=1 SV=1	52507	2.05333	0.689694
sp|P62937|PPIA_HUMAN	PPIA	Peptidyl-prolyl cis-trans isomerase A OS=Homo sapiens GN=PPIA PE=1 SV=2	18229	1.95333	0.66539
sp|P01024|CO3_HUMAN	C3	Complement C3 OS=Homo sapiens GN=C3 PE=1 SV=2	188569	1.89667	0.77137
sp|P01859|IGHG2_HUMAN	IGHG2	Ig gamma-2 chain C region OS=Homo sapiens GN=IGHG2 PE=1 SV=2	36505	1.87	0.595735
tr|S4R3I5|S4R3I5_HUMAN	NDUFA3	NADH dehydrogenase (Ubiquinone) 1 alpha subcomplex, 3, 9kDa, isoform CRA_b OS=Homo sapiens GN=NDUFA3 PE=1 SV=1	4643	1.84667	1.46947
tr|A0A087X2C0|A0A087X2C0_HUMAN	IGHM	Ig mu chain C region OS=Homo sapiens GN=IGHM PE=1 SV=1	64921	1.78667	0.0166667
tr|A0A075B6N8|A0A075B6N8_HUMAN	IGHG3	Ig gamma-3 chain C region (Fragment) OS=Homo sapiens GN=IGHG3 PE=1 SV=1	42327	1.69333	0.293617
sp|P01023|A2MG_HUMAN	A2M	Alpha-2-macroglobulin OS=Homo sapiens GN=A2M PE=1 SV=3	164613	1.67	0.72148
sp|P13645|K1C10_HUMAN	KRT10	Keratin, type I cytoskeletal 10 OS=Homo sapiens GN=KRT10 PE=1 SV=6	59020	1.59	0.428291
sp|P60880-2|SNP25_HUMAN	SNAP25	Synaptosomal-associated protein 25 OS=Homo sapiens GN=SNAP25	23549	1.54333	1.21032
sp|P01861|IGHG4_HUMAN	IGHG4	Ig gamma-4 chain C region OS=Homo sapiens GN=IGHG4 PE=1 SV=1	36431	1.51667	0.533208
tr|A0A087WYR4|A0A087WYR4_HUMAN	IGLL5	Immunoglobulin lambda-like polypeptide 5 OS=Homo sapiens GN=IGLL5 PE=1 SV=1	25100	1.48667	0.409566
sp|P19013|K2C4_HUMAN	KRT4	Keratin, type II cytoskeletal 4 OS=Homo sapiens GN=KRT4 PE=1 SV=4	57649	1.46667	0.343527
sp|P04406|G3P_HUMAN	GAPDH	Glyceraldehyde-3-phosphate dehydrogenase OS=Homo sapiens GN=GAPDH PE=1 SV=3	36201	1.44667	0.376002
sp|P62736|ACTA_HUMAN	ACTA2	Actin, aortic smooth muscle OS=Homo sapiens GN=ACTA2 PE=1 SV=1	42381	1.34667	0.113333
sp|P35527|K1C9_HUMAN	KRT9	Keratin, type I cytoskeletal 9 OS=Homo sapiens GN=KRT9 PE=1 SV=3	62255	1.30333	0.700579
sp|P01008|ANT3_HUMAN	SERPINC1	Antithrombin-III OS=Homo sapiens GN=SERPINC1 PE=1 SV=1	53025	1.28667	0.61799
sp|Q13885|TBB2A_HUMAN	TUBB2A	Tubulin beta-2A chain OS=Homo sapiens GN=TUBB2A PE=1 SV=1	50274	1.28333	0.34527
sp|P01598|KV106_HUMAN	sp|P01598|KV106_HUMAN	Ig kappa chain V-I region EU OS=Homo sapiens PE=1 SV=1	11895	1.28333	1.15577
sp|P35908|K22E_HUMAN	KRT2	Keratin, type II cytoskeletal 2 epidermal OS=Homo sapiens GN=KRT2 PE=1 SV=2	65678	1.26667	0.159199
tr|K7ERE3|K7ERE3_HUMAN	KRT13	Keratin, type I cytoskeletal 13 OS=Homo sapiens GN=KRT13 PE=1 SV=1	45574	1.25	0.527857
sp|P02765|FETUA_HUMAN	AHSG	Alpha-2-HS-glycoprotein OS=Homo sapiens GN=AHSG PE=1 SV=1	40098	1.22333	0.718896
sp|P07437|TBB5_HUMAN	TUBB	Tubulin beta chain OS=Homo sapiens GN=TUBB PE=1 SV=2	50095	1.19667	0.318399
sp|Q16555|DPYL2_HUMAN	DPYSL2	Dihydropyrimidinase-related protein 2 OS=Homo sapiens GN=DPYSL2 PE=1 SV=1	62711	1.16333	0.505118
tr|A0A0B4J2B5|A0A0B4J2B5_HUMAN	IGHV3OR16-9	Protein IGHV3OR16-9 (Fragment) OS=Homo sapiens GN=IGHV3OR16-9 PE=1 SV=1	10764	1.14667	0.446667
tr|E5RJX4|E5RJX4_HUMAN	PPP2CB	Serine/threonine-protein phosphatase 2A catalytic subunit beta isoform OS=Homo sapiens GN=PPP2CB PE=1 SV=1	5709	1.12667	0.563333
tr|A0A087WV77|A0A087WV77_HUMAN	RPS27A	Ubiquitin-40S ribosomal protein S27a OS=Homo sapiens GN=RPS27A PE=4 SV=1	7500	1.11	0.626924
sp|P80723|BASP1_HUMAN	BASP1	Brain acid soluble protein 1 OS=Homo sapiens GN=BASP1 PE=1 SV=2	22680	1.11	0.494402
sp|P68371|TBB4B_HUMAN	TUBB4B	Tubulin beta-4B chain OS=Homo sapiens GN=TUBB4B PE=1 SV=1	50255	1.09667	0.439558
sp|P04350|TBB4A_HUMAN	TUBB4A	Tubulin beta-4A chain OS=Homo sapiens GN=TUBB4A PE=1 SV=2	50010	1.09667	0.529822
tr|A0A087WW89|A0A087WW89_HUMAN	IGHV3-72	Protein IGHV3-72 OS=Homo sapiens GN=IGHV3-72 PE=1 SV=1	11274	1.09667	0.396667
sp|P01011|AACT_HUMAN	SERPINA3	Alpha-1-antichymotrypsin OS=Homo sapiens GN=SERPINA3 PE=1 SV=2	47792	1.08333	0.296667
sp|P02763|A1AG1_HUMAN	ORM1	Alpha-1-acid glycoprotein 1 OS=Homo sapiens GN=ORM1 PE=1 SV=1	23725	1.07667	0.596667
sp|P02790|HEMO_HUMAN	HPX	Hemopexin OS=Homo sapiens GN=HPX PE=1 SV=2	52385	1.06667	0.386494
tr|D6RF35|D6RF35_HUMAN	GC	Vitamin D-binding protein OS=Homo sapiens GN=GC PE=1 SV=1	54583	1.05	0.585577
sp|P63104|1433Z_HUMAN	YWHAZ	14-3-3 protein zeta/delta OS=Homo sapiens GN=YWHAZ PE=1 SV=1	27899	1.04333	0.394307
tr|A0A075B6Q0|A0A075B6Q0_HUMAN	RAP1A	Ras-related protein Rap-1A (Fragment) OS=Homo sapiens GN=RAP1A PE=1 SV=1	14758	1.03667	0.540442
tr|H0Y7A7|H0Y7A7_HUMAN	CALM2	Calmodulin (Fragment) OS=Homo sapiens GN=CALM2 PE=1 SV=1	20863	0.97	0.325167
sp|Q9NSB2|KRT84_HUMAN	KRT84	Keratin, type II cuticular Hb4 OS=Homo sapiens GN=KRT84 PE=2 SV=2	65942	0.956667	0.458597
tr|B3KR49|B3KR49_HUMAN	MAPK3	Mitogen-activated protein kinase 3 OS=Homo sapiens GN=MAPK3 PE=1 SV=1	30906	0.953333	0.643981
sp|P28482-2|MK01_HUMAN	MAPK1	Mitogen-activated protein kinase 1 OS=Homo sapiens GN=MAPK1	36751	0.953333	0.643981
sp|P62760|VISL1_HUMAN	VSNL1	Visinin-like protein 1 OS=Homo sapiens GN=VSNL1 PE=1 SV=2	22299	0.946667	0.792072
sp|P04075|ALDOA_HUMAN	ALDOA	Fructose-bisphosphate aldolase A OS=Homo sapiens GN=ALDOA PE=1 SV=2	39851	0.936667	0.360571
tr|A0A087WT59|A0A087WT59_HUMAN	TTR	Transthyretin OS=Homo sapiens GN=TTR PE=1 SV=1	20361	0.92	0.747262
sp|P01620|KV302_HUMAN	sp|P01620|KV302_HUMAN	Ig kappa chain V-III region SIE OS=Homo sapiens PE=1 SV=1	11882	0.903333	0.44145
tr|A0A0C4DGV7|A0A0C4DGV7_HUMAN	RBP4	Retinol-binding protein 4 OS=Homo sapiens GN=RBP4 PE=4 SV=1	23195	0.883333	0.566696
sp|Q6S8J3|POTEE_HUMAN	POTEE	POTE ankyrin domain family member E OS=Homo sapiens GN=POTEE PE=1 SV=3	122882	0.88	0.367151
sp|P61604|CH10_HUMAN	HSPE1	10 kDa heat shock protein, mitochondrial OS=Homo sapiens GN=HSPE1 PE=1 SV=2	10925	0.876667	0.549859
sp|P09972|ALDOC_HUMAN	ALDOC	Fructose-bisphosphate aldolase C OS=Homo sapiens GN=ALDOC PE=1 SV=2	39830	0.873333	0.354699
sp|P60174-1|TPIS_HUMAN	TPI1	Triosephosphate isomerase OS=Homo sapiens GN=TPI1	26938	0.863333	0.371319
sp|Q5XKE5|K2C79_HUMAN	KRT79	Keratin, type II cytoskeletal 79 OS=Homo sapiens GN=KRT79 PE=1 SV=2	58085	0.863333	0.286026
sp|P01717|LV403_HUMAN	sp|P01717|LV403_HUMAN	Ig lambda chain V-IV region Hil OS=Homo sapiens PE=1 SV=1	11624	0.83	0.527857
tr|A0A087WVN6|A0A087WVN6_HUMAN	IGKV1-27	Protein IGKV1-27 OS=Homo sapiens GN=IGKV1-27 PE=1 SV=1	10480	0.826667	0.668489
sp|P06753-6|TPM3_HUMAN	TPM3	Tropomyosin alpha-3 chain OS=Homo sapiens GN=TPM3	29019	0.826667	0.159304
sp|P02649|APOE_HUMAN	APOE	Apolipoprotein E OS=Homo sapiens GN=APOE PE=1 SV=1	36246	0.82	0.401539
tr|E7EQ64|E7EQ64_HUMAN	PRSS1	Trypsin-1 OS=Homo sapiens GN=PRSS1 PE=1 SV=1	28732	0.813333	0.0166667
sp|P05155-2|IC1_HUMAN	SERPING1	Plasma protease C1 inhibitor OS=Homo sapiens GN=SERPING1	49954	0.81	0.43589
tr|K7ER74|K7ER74_HUMAN	APOC4-APOC2	Protein APOC4-APOC2 OS=Homo sapiens GN=APOC4-APOC2 PE=4 SV=1	20264	0.81	0.208806
tr|A0A087X0N5|A0A087X0N5_HUMAN	IGKV1-17	Protein IGKV1-17 OS=Homo sapiens GN=IGKV1-17 PE=1 SV=1	10601	0.803333	0.645403
sp|P17987|TCPA_HUMAN	TCP1	T-complex protein 1 subunit alpha OS=Homo sapiens GN=TCP1 PE=1 SV=1	60819	0.793333	0.681575
sp|P01609|KV117_HUMAN	sp|P01609|KV117_HUMAN	Ig kappa chain V-I region Scw OS=Homo sapiens PE=1 SV=1	11871	0.786667	0.476807
tr|H7C5U1|H7C5U1_HUMAN	TIMMDC1	Complex I assembly factor TIMMDC1, mitochondrial (Fragment) OS=Homo sapiens GN=TIMMDC1 PE=1 SV=1	4592	0.763333	0.763333
sp|P06576|ATPB_HUMAN	ATP5B	ATP synthase subunit beta, mitochondrial OS=Homo sapiens GN=ATP5B PE=1 SV=3	56525	0.76	0.27
sp|P68363|TBA1B_HUMAN	TUBA1B	Tubulin alpha-1B chain OS=Homo sapiens GN=TUBA1B PE=1 SV=1	50804	0.76	0.21362
sp|P08670|VIME_HUMAN	VIM	Vimentin OS=Homo sapiens GN=VIM PE=1 SV=4	53676	0.753333	0.419139
sp|P61266-2|STX1B_HUMAN	STX1B	Syntaxin-1B OS=Homo sapiens GN=STX1B	31881	0.75	0.416773
tr|E9PJL7|E9PJL7_HUMAN	CRYAB	Alpha-crystallin B chain (Fragment) OS=Homo sapiens GN=CRYAB PE=1 SV=4	15339	0.733333	0.240647
sp|O14556|G3PT_HUMAN	GAPDHS	Glyceraldehyde-3-phosphate dehydrogenase, testis-specific OS=Homo sapiens GN=GAPDHS PE=1 SV=2	44815	0.73	0.695294
sp|Q13509|TBB3_HUMAN	TUBB3	Tubulin beta-3 chain OS=Homo sapiens GN=TUBB3 PE=1 SV=2	50856	0.726667	0.271682
sp|P30086|PEBP1_HUMAN	PEBP1	Phosphatidylethanolamine-binding protein 1 OS=Homo sapiens GN=PEBP1 PE=1 SV=3	21158	0.713333	0.552127
sp|P01608|KV116_HUMAN	sp|P01608|KV116_HUMAN	Ig kappa chain V-I region Roy OS=Homo sapiens PE=1 SV=1	11889	0.696667	0.540134
tr|H0YK48|H0YK48_HUMAN	TPM1	Tropomyosin alpha-1 chain OS=Homo sapiens GN=TPM1 PE=1 SV=1	28620	0.696667	0.225856
sp|P67936|TPM4_HUMAN	TPM4	Tropomyosin alpha-4 chain OS=Homo sapiens GN=TPM4 PE=1 SV=3	28619	0.693333	0.0366667
tr|F5H5D3|F5H5D3_HUMAN	TUBA1C	Tubulin alpha-1C chain OS=Homo sapiens GN=TUBA1C PE=1 SV=1	58606	0.693333	0.159409
sp|P17661|DESM_HUMAN	DES	Desmin OS=Homo sapiens GN=DES PE=1 SV=3	53560	0.693333	0.449085
tr|F5GX62|F5GX62_HUMAN	RAP1B	Ras-related protein Rap-1b (Fragment) OS=Homo sapiens GN=RAP1B PE=1 SV=1	15851	0.693333	0.375514
sp|P01610|KV118_HUMAN	sp|P01610|KV118_HUMAN	Ig kappa chain V-I region WEA OS=Homo sapiens PE=1 SV=1	11947	0.69	0.533573
tr|A0A087WZH9|A0A087WZH9_HUMAN	IGKV1D-33	Protein IGKV1-33 OS=Homo sapiens GN=IGKV1D-33 PE=4 SV=1	11949	0.69	0.533573
sp|P25311|ZA2G_HUMAN	AZGP1	Zinc-alpha-2-glycoprotein OS=Homo sapiens GN=AZGP1 PE=1 SV=2	34465	0.683333	0.534114
sp|P01593|KV101_HUMAN	sp|P01593|KV101_HUMAN	Ig kappa chain V-I region AG OS=Homo sapiens PE=1 SV=1	12099	0.683333	0.527015
sp|P09417|DHPR_HUMAN	QDPR	Dihydropteridine reductase OS=Homo sapiens GN=QDPR PE=1 SV=2	26001	0.676667	0.408017
sp|P46940|IQGA1_HUMAN	IQGAP1	Ras GTPase-activating-like protein IQGAP1 OS=Homo sapiens GN=IQGAP1 PE=1 SV=1	189761	0.656667	0.641725
sp|P06733|ENOA_HUMAN	ENO1	Alpha-enolase OS=Homo sapiens GN=ENO1 PE=1 SV=2	47481	0.653333	0.153333
sp|P01042-2|KNG1_HUMAN	KNG1	Isoform LMW of Kininogen-1 OS=Homo sapiens GN=KNG1	48936	0.643333	0.21881
tr|D6RAG3|D6RAG3_HUMAN	CPLX1	Complexin-1 (Fragment) OS=Homo sapiens GN=CPLX1 PE=1 SV=1	12460	0.643333	0.509782
sp|Q15836|VAMP3_HUMAN	VAMP3	Vesicle-associated membrane protein 3 OS=Homo sapiens GN=VAMP3 PE=1 SV=3	11359	0.64	0.353459
sp|P01616|KV203_HUMAN	sp|P01616|KV203_HUMAN	Ig kappa chain V-II region MIL OS=Homo sapiens PE=1 SV=1	12162	0.64	0
sp|Q04917|1433F_HUMAN	YWHAH	14-3-3 protein eta OS=Homo sapiens GN=YWHAH PE=1 SV=4	28372	0.633333	0.106667
sp|P10599-2|THIO_HUMAN	TXN	Thioredoxin OS=Homo sapiens GN=TXN	9674	0.626667	0.458597
sp|P12277|KCRB_HUMAN	CKB	Creatine kinase B-type OS=Homo sapiens GN=CKB PE=1 SV=1	42902	0.623333	0.206908
sp|P62258-2|1433E_HUMAN	YWHAE	Isoform SV of 14-3-3 protein epsilon OS=Homo sapiens GN=YWHAE	26658	0.623333	0.203333
tr|A2A2D0|A2A2D0_HUMAN	STMN1	Stathmin (Fragment) OS=Homo sapiens GN=STMN1 PE=1 SV=4	9787	0.616667	0.448863
sp|Q04695|K1C17_HUMAN	KRT17	Keratin, type I cytoskeletal 17 OS=Homo sapiens GN=KRT17 PE=1 SV=2	48361	0.613333	0.248618
tr|F8W7Q4|F8W7Q4_HUMAN	FAM162A	Protein FAM162A OS=Homo sapiens GN=FAM162A PE=1 SV=1	16733	0.61	0.321299
sp|P19652|A1AG2_HUMAN	ORM2	Alpha-1-acid glycoprotein 2 OS=Homo sapiens GN=ORM2 PE=1 SV=2	23873	0.606667	0.312481
tr|A0A075B6Z2|A0A075B6Z2_HUMAN	TRAJ56	Protein TRAJ56 (Fragment) OS=Homo sapiens GN=TRAJ56 PE=4 SV=1	2220	0.603333	0.603333
sp|P19012|K1C15_HUMAN	KRT15	Keratin, type I cytoskeletal 15 OS=Homo sapiens GN=KRT15 PE=1 SV=3	49409	0.583333	0.155599
sp|P40926|MDHM_HUMAN	MDH2	Malate dehydrogenase, mitochondrial OS=Homo sapiens GN=MDH2 PE=1 SV=3	35937	0.583333	0.145297
sp|P05787-2|K2C8_HUMAN	KRT8	Keratin, type II cytoskeletal 8 OS=Homo sapiens GN=KRT8	56573	0.573333	0.358903
tr|E9PKE3|E9PKE3_HUMAN	HSPA8	Heat shock cognate 71 kDa protein OS=Homo sapiens GN=HSPA8 PE=1 SV=1	68991	0.566667	0.0952774
sp|P07951-2|TPM2_HUMAN	TPM2	Tropomyosin beta chain OS=Homo sapiens GN=TPM2	33027	0.56	0.119304
sp|P25705|ATPA_HUMAN	ATP5A1	ATP synthase subunit alpha, mitochondrial OS=Homo sapiens GN=ATP5A1 PE=1 SV=1	59828	0.556667	0.133458
sp|P01877|IGHA2_HUMAN	IGHA2	Ig alpha-2 chain C region OS=Homo sapiens GN=IGHA2 PE=1 SV=3	37301	0.556667	0.271682
sp|P01876|IGHA1_HUMAN	IGHA1	Ig alpha-1 chain C region OS=Homo sapiens GN=IGHA1 PE=1 SV=2	38486	0.553333	0.273333
sp|P68366-2|TBA4A_HUMAN	TUBA4A	Tubulin alpha-4A chain OS=Homo sapiens GN=TUBA4A	48982	0.55	0.085049
sp|P08697|A2AP_HUMAN	SERPINF2	Alpha-2-antiplasmin OS=Homo sapiens GN=SERPINF2 PE=1 SV=3	54873	0.55	0.252389
sp|Q9H4B7|TBB1_HUMAN	TUBB1	Tubulin beta-1 chain OS=Homo sapiens GN=TUBB1 PE=1 SV=1	50865	0.546667	0.304649
sp|P08779|K1C16_HUMAN	KRT16	Keratin, type I cytoskeletal 16 OS=Homo sapiens GN=KRT16 PE=1 SV=4	51578	0.543333	0.140752
sp|P01619|KV301_HUMAN	sp|P01619|KV301_HUMAN	Ig kappa chain V-III region B6 OS=Homo sapiens PE=1 SV=1	11742	0.54	0.125033
tr|G3V1A4|G3V1A4_HUMAN	CFL1	Cofilin 1 (Non-muscle), isoform CRA_a OS=Homo sapiens GN=CFL1 PE=1 SV=1	17029	0.533333	0.0933333
sp|P0C0L4-2|CO4A_HUMAN	C4A	Complement C4-A OS=Homo sapiens GN=C4A	189125	0.523333	0.229807
sp|O95445-2|APOM_HUMAN	APOM	Apolipoprotein M OS=Homo sapiens GN=APOM	13327	0.523333	0.40924
tr|E5RI56|E5RI56_HUMAN	tr|E5RI56|E5RI56_HUMAN	Uncharacterized protein (Fragment) OS=Homo sapiens PE=1 SV=1	10378	0.52	0.26
sp|P02533|K1C14_HUMAN	KRT14	Keratin, type I cytoskeletal 14 OS=Homo sapiens GN=KRT14 PE=1 SV=4	51872	0.516667	0.175721
sp|P61981|1433G_HUMAN	YWHAG	14-3-3 protein gamma OS=Homo sapiens GN=YWHAG PE=1 SV=2	28456	0.516667	0.112002
sp|P08727|K1C19_HUMAN	KRT19	Keratin, type I cytoskeletal 19 OS=Homo sapiens GN=KRT19 PE=1 SV=4	44079	0.513333	0.17901
sp|P62805|H4_HUMAN	HIST1H4A	Histone H4 OS=Homo sapiens GN=HIST1H4A PE=1 SV=2	11360	0.506667	0.36703
tr|U3KQK0|U3KQK0_HUMAN	HIST1H2BN	Histone 1, H2bn, isoform CRA_b OS=Homo sapiens GN=HIST1H2BN PE=1 SV=1	18792	0.503333	0.226593
tr|B4DEZ3|B4DEZ3_HUMAN	NDUFA13	NADH dehydrogenase [ubiquinone] 1 alpha subcomplex subunit 13 OS=Homo sapiens GN=NDUFA13 PE=2 SV=1	14133	0.503333	0.280614
sp|P09471-2|GNAO_HUMAN	GNAO1	Isoform Alpha-2 of Guanine nucleotide-binding protein G(o) subunit alpha OS=Homo sapiens GN=GNAO1	40574	0.5	0.169214
sp|P14618-2|KPYM_HUMAN	PKM	Isoform M1 of Pyruvate kinase PKM OS=Homo sapiens GN=PKM	58538	0.493333	0.166966
sp|P04792|HSPB1_HUMAN	HSPB1	Heat shock protein beta-1 OS=Homo sapiens GN=HSPB1 PE=1 SV=2	22826	0.493333	0.280139
sp|P54652|HSP72_HUMAN	HSPA2	Heat shock-related 70 kDa protein 2 OS=Homo sapiens GN=HSPA2 PE=1 SV=1	70263	0.49	0.159478
tr|A0A075B6S3|A0A075B6S3_HUMAN	IGKV2-30	Protein IGKV2-30 (Fragment) OS=Homo sapiens GN=IGKV2-30 PE=4 SV=1	13291	0.48	0.11
sp|Q01546|K22O_HUMAN	KRT76	Keratin, type II cytoskeletal 2 oral OS=Homo sapiens GN=KRT76 PE=1 SV=2	66370	0.47	0.25697
sp|Q96QR1|SG3A1_HUMAN	SCGB3A1	Secretoglobin family 3A member 1 OS=Homo sapiens GN=SCGB3A1 PE=1 SV=2	10265	0.466667	0.466667
sp|Q562R1|ACTBL_HUMAN	ACTBL2	Beta-actin-like protein 2 OS=Homo sapiens GN=ACTBL2 PE=1 SV=2	42318	0.46	0
sp|P27348|1433T_HUMAN	YWHAQ	14-3-3 protein theta OS=Homo sapiens GN=YWHAQ PE=1 SV=1	28032	0.46	0.0556776
tr|J3KRE2|J3KRE2_HUMAN	ARHGDIA	Rho GDP-dissociation inhibitor 1 OS=Homo sapiens GN=ARHGDIA PE=1 SV=1	14805	0.456667	0.249689
sp|P14854|CX6B1_HUMAN	COX6B1	Cytochrome c oxidase subunit 6B1 OS=Homo sapiens GN=COX6B1 PE=1 SV=2	10414	0.453333	0.453333
sp|P02689|MYP2_HUMAN	PMP2	Myelin P2 protein OS=Homo sapiens GN=PMP2 PE=1 SV=3	15014	0.453333	0.247004
sp|P31946-2|1433B_HUMAN	YWHAB	Isoform Short of 14-3-3 protein beta/alpha OS=Homo sapiens GN=YWHAB	27947	0.453333	0.0584047
sp|P12035|K2C3_HUMAN	KRT3	Keratin, type II cytoskeletal 3 OS=Homo sapiens GN=KRT3 PE=1 SV=3	64549	0.45	0.269506
tr|K7EIU0|K7EIU0_HUMAN	CDC37	Hsp90 co-chaperone Cdc37 (Fragment) OS=Homo sapiens GN=CDC37 PE=1 SV=1	11820	0.446667	0.223333
sp|P27169|PON1_HUMAN	PON1	Serum paraoxonase/arylesterase 1 OS=Homo sapiens GN=PON1 PE=1 SV=3	39877	0.44	0.195021
sp|P00450|CERU_HUMAN	CP	Ceruloplasmin OS=Homo sapiens GN=CP PE=1 SV=1	122983	0.436667	0.141696
sp|P01625|KV402_HUMAN	sp|P01625|KV402_HUMAN	Ig kappa chain V-IV region Len OS=Homo sapiens PE=1 SV=2	12746	0.436667	0.311573
sp|P01019|ANGT_HUMAN	AGT	Angiotensinogen OS=Homo sapiens GN=AGT PE=1 SV=1	53406	0.436667	0.0833333
sp|P10909-2|CLUS_HUMAN	CLU	Clusterin OS=Homo sapiens GN=CLU	58537	0.436667	0.196667
sp|P09104|ENOG_HUMAN	ENO2	Gamma-enolase OS=Homo sapiens GN=ENO2 PE=1 SV=3	47581	0.436667	0.148361
tr|E5RJR5|E5RJR5_HUMAN	SKP1	S-phase kinase-associated protein 1 OS=Homo sapiens GN=SKP1 PE=1 SV=1	18879	0.426667	0.213333
sp|P04217|A1BG_HUMAN	A1BG	Alpha-1B-glycoprotein OS=Homo sapiens GN=A1BG PE=1 SV=4	54790	0.426667	0.163333
sp|P15814|IGLL1_HUMAN	IGLL1	Immunoglobulin lambda-like polypeptide 1 OS=Homo sapiens GN=IGLL1 PE=1 SV=1	23177	0.423333	0.282862
sp|Q06830|PRDX1_HUMAN	PRDX1	Peroxiredoxin-1 OS=Homo sapiens GN=PRDX1 PE=1 SV=1	22324	0.423333	0.103333
sp|P07196|NFL_HUMAN	NEFL	Neurofilament light polypeptide OS=Homo sapiens GN=NEFL PE=1 SV=3	61536	0.42	0.064291
tr|F8WBG8|F8WBG8_HUMAN	DBNL	Drebrin-like protein OS=Homo sapiens GN=DBNL PE=1 SV=1	13885	0.416667	0.272784
tr|Q5T985|Q5T985_HUMAN	ITIH2	Inter-alpha-trypsin inhibitor heavy chain H2 OS=Homo sapiens GN=ITIH2 PE=1 SV=1	105606	0.416667	0.182239
sp|Q9UM19|HPCL4_HUMAN	HPCAL4	Hippocalcin-like protein 4 OS=Homo sapiens GN=HPCAL4 PE=1 SV=3	22359	0.416667	0.304649
tr|F6XZQ7|F6XZQ7_HUMAN	GSTM2	Glutathione S-transferase Mu 2 OS=Homo sapiens GN=GSTM2 PE=1 SV=1	26423	0.416667	0.234118
sp|P05546|HEP2_HUMAN	SERPIND1	Heparin cofactor 2 OS=Homo sapiens GN=SERPIND1 PE=1 SV=3	57205	0.416667	0.330774
sp|P07195|LDHB_HUMAN	LDHB	L-lactate dehydrogenase B chain OS=Homo sapiens GN=LDHB PE=1 SV=2	36900	0.413333	0.133333
tr|A0A096LPE2|A0A096LPE2_HUMAN	SAA2-SAA4	Protein SAA2-SAA4 OS=Homo sapiens GN=SAA2-SAA4 PE=4 SV=1	23510	0.413333	0.277208
sp|P05023-3|AT1A1_HUMAN	ATP1A1	Sodium/potassium-transporting ATPase subunit alpha-1 OS=Homo sapiens GN=ATP1A1	110792	0.403333	0.12252
tr|X6RFL8|X6RFL8_HUMAN	RAB14	Ras-related protein Rab-14 (Fragment) OS=Homo sapiens GN=RAB14 PE=1 SV=1	20510	0.403333	0.249689
sp|P60201|MYPR_HUMAN	PLP1	Myelin proteolipid protein OS=Homo sapiens GN=PLP1 PE=1 SV=2	30855	0.396667	0.136667
tr|F8VR50|F8VR50_HUMAN	ARPC3	Actin-related protein 2/3 complex subunit 3 (Fragment) OS=Homo sapiens GN=ARPC3 PE=1 SV=1	9834	0.393333	0.240578
sp|P40925-3|MDHC_HUMAN	MDH1	Malate dehydrogenase, cytoplasmic OS=Homo sapiens GN=MDH1	38888	0.39	0.0635085
sp|P81605-2|DCD_HUMAN	DCD	Dermcidin OS=Homo sapiens GN=DCD	12520	0.386667	0.116667
sp|P20336|RAB3A_HUMAN	RAB3A	Ras-related protein Rab-3A OS=Homo sapiens GN=RAB3A PE=1 SV=1	25196	0.383333	0.252609
sp|P00747|PLMN_HUMAN	PLG	Plasminogen OS=Homo sapiens GN=PLG PE=1 SV=2	93247	0.38	0.138684
sp|P43652|AFAM_HUMAN	AFM	Afamin OS=Homo sapiens GN=AFM PE=1 SV=1	70963	0.38	0.0916515
sp|P14927|QCR7_HUMAN	UQCRB	Cytochrome b-c1 complex subunit 7 OS=Homo sapiens GN=UQCRB PE=1 SV=2	13522	0.38	0.19
tr|D6R956|D6R956_HUMAN	UCHL1	Ubiquitin carboxyl-terminal hydrolase OS=Homo sapiens GN=UCHL1 PE=1 SV=1	27108	0.376667	0.137396
tr|A0A0C4DFZ1|A0A0C4DFZ1_HUMAN	STX1A	Syntaxin-1A OS=Homo sapiens GN=STX1A PE=4 SV=1	29669	0.376667	0.265853
sp|P14649|MYL6B_HUMAN	MYL6B	Myosin light chain 6B OS=Homo sapiens GN=MYL6B PE=1 SV=1	22864	0.373333	0.301459
sp|P36955|PEDF_HUMAN	SERPINF1	Pigment epithelium-derived factor OS=Homo sapiens GN=SERPINF1 PE=1 SV=4	46454	0.37	0.20306
sp|P26232-2|CTNA2_HUMAN	CTNNA2	Catenin alpha-2 OS=Homo sapiens GN=CTNNA2	101068	0.366667	0.332282
sp|P01613|KV121_HUMAN	sp|P01613|KV121_HUMAN	Ig kappa chain V-I region Ni OS=Homo sapiens PE=1 SV=1	12352	0.363333	0.363333
sp|P02749|APOH_HUMAN	APOH	Beta-2-glycoprotein 1 OS=Homo sapiens GN=APOH PE=1 SV=3	39584	0.363333	0.135442
tr|F8VY02|F8VY02_HUMAN	ERP29	Endoplasmic reticulum resident protein 29 OS=Homo sapiens GN=ERP29 PE=1 SV=1	18161	0.36	0.195021
sp|P04114|APOB_HUMAN	APOB	Apolipoprotein B-100 OS=Homo sapiens GN=APOB PE=1 SV=2	516651	0.36	0.285715
tr|K7ENY4|K7ENY4_HUMAN	RAB5C	Ras-related protein Rab-5C (Fragment) OS=Homo sapiens GN=RAB5C PE=1 SV=1	17003	0.356667	0.356667
tr|A0A087WTI1|A0A087WTI1_HUMAN	RAB1B	Ras-related protein Rab-1B OS=Homo sapiens GN=RAB1B PE=1 SV=1	18780	0.356667	0.188355
tr|H0Y474|H0Y474_HUMAN	ATP6V1G2	V-type proton ATPase subunit G 2 (Fragment) OS=Homo sapiens GN=ATP6V1G2 PE=1 SV=1	16999	0.356667	0.356667
sp|P08754|GNAI3_HUMAN	GNAI3	Guanine nucleotide-binding protein G(k) subunit alpha OS=Homo sapiens GN=GNAI3 PE=1 SV=3	41076	0.356667	0.186667
sp|P61020-2|RAB5B_HUMAN	RAB5B	Ras-related protein Rab-5B OS=Homo sapiens GN=RAB5B	19307	0.356667	0.356667
sp|P01762|HV301_HUMAN	sp|P01762|HV301_HUMAN	Ig heavy chain V-III region TRO OS=Homo sapiens PE=1 SV=1	13578	0.356667	0.106667
tr|A0A087WTL4|A0A087WTL4_HUMAN	BCL2L13	Bcl-2-like protein 13 OS=Homo sapiens GN=BCL2L13 PE=1 SV=1	49013	0.35	0.177858
sp|P43004-2|EAA2_HUMAN	SLC1A2	Excitatory amino acid transporter 2 OS=Homo sapiens GN=SLC1A2	61702	0.35	0.106927
sp|O75947|ATP5H_HUMAN	ATP5H	ATP synthase subunit d, mitochondrial OS=Homo sapiens GN=ATP5H PE=1 SV=3	18537	0.346667	0.188886
sp|P13929-2|ENOB_HUMAN	ENO3	Beta-enolase OS=Homo sapiens GN=ENO3	44429	0.343333	0.308995
tr|K7EM24|K7EM24_HUMAN	ATP6V0A1	V-type proton ATPase subunit a (Fragment) OS=Homo sapiens GN=ATP6V0A1 PE=1 SV=1	15541	0.343333	0.241822
sp|P10809|CH60_HUMAN	HSPD1	60 kDa heat shock protein, mitochondrial OS=Homo sapiens GN=HSPD1 PE=1 SV=2	61187	0.34	0.188237
sp|P04196|HRG_HUMAN	HRG	Histidine-rich glycoprotein OS=Homo sapiens GN=HRG PE=1 SV=1	60510	0.336667	0.226667
sp|Q16143|SYUB_HUMAN	SNCB	Beta-synuclein OS=Homo sapiens GN=SNCB PE=1 SV=1	14279	0.336667	0.0966667
sp|P02538|K2C6A_HUMAN	KRT6A	Keratin, type II cytoskeletal 6A OS=Homo sapiens GN=KRT6A PE=1 SV=3	60293	0.33	0.06245
sp|P05387|RLA2_HUMAN	RPLP2	60S acidic ribosomal protein P2 OS=Homo sapiens GN=RPLP2 PE=1 SV=1	11658	0.326667	0.196751
sp|Q8N490|PNKD_HUMAN	PNKD	Probable hydrolase PNKD OS=Homo sapiens GN=PNKD PE=1 SV=2	43248	0.326667	0.163333
tr|G3V1V0|G3V1V0_HUMAN	MYL6	Myosin light polypeptide 6 OS=Homo sapiens GN=MYL6 PE=1 SV=1	18311	0.323333	0.323333
tr|C9J5P8|C9J5P8_HUMAN	SLC6A1	Sodium- and chloride-dependent GABA transporter 1 (Fragment) OS=Homo sapiens GN=SLC6A1 PE=1 SV=4	3938	0.323333	0.323333
sp|Q96R05|RET7_HUMAN	RBP7	Retinoid-binding protein 7 OS=Homo sapiens GN=RBP7 PE=1 SV=1	15754	0.32	0.16
tr|H3BNQ7|H3BNQ7_HUMAN	ABAT	4-aminobutyrate aminotransferase, mitochondrial OS=Homo sapiens GN=ABAT PE=1 SV=1	58741	0.32	0.235797
sp|P09382|LEG1_HUMAN	LGALS1	Galectin-1 OS=Homo sapiens GN=LGALS1 PE=1 SV=2	15048	0.32	0.09
sp|P80748|LV302_HUMAN	sp|P80748|LV302_HUMAN	Ig lambda chain V-III region LOI OS=Homo sapiens PE=1 SV=1	12042	0.316667	0.190992
tr|K7ELL7|K7ELL7_HUMAN	PRKCSH	Glucosidase 2 subunit beta OS=Homo sapiens GN=PRKCSH PE=1 SV=1	61124	0.313333	0.157621
sp|Q14624|ITIH4_HUMAN	ITIH4	Inter-alpha-trypsin inhibitor heavy chain H4 OS=Homo sapiens GN=ITIH4 PE=1 SV=4	103521	0.313333	0.161692
sp|P16403|H12_HUMAN	HIST1H1C	Histone H1.2 OS=Homo sapiens GN=HIST1H1C PE=1 SV=2	21352	0.31	0.234592
sp|P00441|SODC_HUMAN	SOD1	Superoxide dismutase [Cu-Zn] OS=Homo sapiens GN=SOD1 PE=1 SV=2	16154	0.306667	0.153333
sp|P02743|SAMP_HUMAN	APCS	Serum amyloid P-component OS=Homo sapiens GN=APCS PE=1 SV=2	25485	0.306667	0.185233
tr|A0A075B6J4|A0A075B6J4_HUMAN	IGLV3-25	Protein IGLV3-25 (Fragment) OS=Homo sapiens GN=IGLV3-25 PE=1 SV=2	12175	0.306667	0.185233
sp|P10412|H14_HUMAN	HIST1H1E	Histone H1.4 OS=Homo sapiens GN=HIST1H1E PE=1 SV=2	21852	0.306667	0.235679
sp|P04259|K2C6B_HUMAN	KRT6B	Keratin, type II cytoskeletal 6B OS=Homo sapiens GN=KRT6B PE=1 SV=5	60315	0.306667	0.0405518
tr|B1AKY9|B1AKY9_HUMAN	ATP1A2	Sodium/potassium-transporting ATPase subunit alpha-2 OS=Homo sapiens GN=ATP1A2 PE=1 SV=1	112046	0.303333	0.109138
sp|P24534|EF1B_HUMAN	EEF1B2	Elongation factor 1-beta OS=Homo sapiens GN=EEF1B2 PE=1 SV=3	24919	0.303333	0.192383
sp|P04003|C4BPA_HUMAN	C4BPA	C4b-binding protein alpha chain OS=Homo sapiens GN=C4BPA PE=1 SV=2	69042	0.303333	0.0766667
sp|P0C0S8|H2A1_HUMAN	HIST1H2AG	Histone H2A type 1 OS=Homo sapiens GN=HIST1H2AG PE=1 SV=2	14083	0.303333	0.303333
sp|Q7L7L0|H2A3_HUMAN	HIST3H2A	Histone H2A type 3 OS=Homo sapiens GN=HIST3H2A PE=1 SV=3	14113	0.303333	0.303333
sp|O94811|TPPP_HUMAN	TPPP	Tubulin polymerization-promoting protein OS=Homo sapiens GN=TPPP PE=1 SV=1	23850	0.3	0
sp|P18669|PGAM1_HUMAN	PGAM1	Phosphoglycerate mutase 1 OS=Homo sapiens GN=PGAM1 PE=1 SV=2	28900	0.3	0.130512
sp|P84074|HPCA_HUMAN	HPCA	Neuron-specific calcium-binding protein hippocalcin OS=Homo sapiens GN=HPCA PE=1 SV=2	22527	0.296667	0.225856
sp|P13647|K2C5_HUMAN	KRT5	Keratin, type II cytoskeletal 5 OS=Homo sapiens GN=KRT5 PE=1 SV=3	62568	0.296667	0.0751295
tr|Q5H928|Q5H928_HUMAN	HSD17B10	3-hydroxyacyl-CoA dehydrogenase type-2 OS=Homo sapiens GN=HSD17B10 PE=1 SV=1	17498	0.296667	0.208992
sp|O76014|KRT37_HUMAN	KRT37	Keratin, type I cuticular Ha7 OS=Homo sapiens GN=KRT37 PE=2 SV=3	51084	0.293333	0.263902
sp|P08603|CFAH_HUMAN	CFH	Complement factor H OS=Homo sapiens GN=CFH PE=1 SV=4	143680	0.29	0.121244
sp|O00483|NDUA4_HUMAN	NDUFA4	Cytochrome c oxidase subunit NDUFA4 OS=Homo sapiens GN=NDUFA4 PE=1 SV=1	9421	0.29	0.29
sp|Q96E17|RAB3C_HUMAN	RAB3C	Ras-related protein Rab-3C OS=Homo sapiens GN=RAB3C PE=2 SV=1	26164	0.286667	0.143333
sp|Q7Z6L0-2|PRRT2_HUMAN	PRRT2	Proline-rich transmembrane protein 2 OS=Homo sapiens GN=PRRT2	40659	0.286667	0.173718
sp|Q99962|SH3G2_HUMAN	SH3GL2	Endophilin-A1 OS=Homo sapiens GN=SH3GL2 PE=1 SV=1	40108	0.286667	0.14746
sp|P02760|AMBP_HUMAN	AMBP	Protein AMBP OS=Homo sapiens GN=AMBP PE=1 SV=1	39886	0.286667	0.163741
tr|K7N799|K7N799_HUMAN	AARSD1	Alanyl-tRNA-editing protein Aarsd1 OS=Homo sapiens GN=AARSD1 PE=1 SV=1	9564	0.286667	0.286667
tr|H3BT58|H3BT58_HUMAN	COTL1	Coactosin-like protein OS=Homo sapiens GN=COTL1 PE=1 SV=1	8219	0.286667	0.143333
sp|P62873-2|GBB1_HUMAN	GNB1	Guanine nucleotide-binding protein G(I)/G(S)/G(T) subunit beta-1 OS=Homo sapiens GN=GNB1	37073	0.283333	0.00666667
sp|P01765|HV304_HUMAN	sp|P01765|HV304_HUMAN	Ig heavy chain V-III region TIL OS=Homo sapiens PE=1 SV=1	12462	0.28	0
tr|A0A075B6I8|A0A075B6I8_HUMAN	IGLV1-47	Protein IGLV1-47 (Fragment) OS=Homo sapiens GN=IGLV1-47 PE=4 SV=1	12447	0.28	0
sp|O76070|SYUG_HUMAN	SNCG	Gamma-synuclein OS=Homo sapiens GN=SNCG PE=1 SV=2	13323	0.28	0.16773
sp|Q5JWF2-2|GNAS1_HUMAN	GNAS	Isoform XLas-2 of Guanine nucleotide-binding protein G(s) subunit alpha isoforms XLas OS=Homo sapiens GN=GNAS	110299	0.276667	0.164756
sp|Q7Z794|K2C1B_HUMAN	KRT77	Keratin, type II cytoskeletal 1b OS=Homo sapiens GN=KRT77 PE=2 SV=3	62149	0.273333	0.0554777
sp|Q14532|K1H2_HUMAN	KRT32	Keratin, type I cuticular Ha2 OS=Homo sapiens GN=KRT32 PE=1 SV=3	51793	0.273333	0.273333
tr|A0A087WUM2|A0A087WUM2_HUMAN	LDHAL6A	L-lactate dehydrogenase OS=Homo sapiens GN=LDHAL6A PE=3 SV=1	25709	0.27	0.208407
sp|P30049|ATPD_HUMAN	ATP5D	ATP synthase subunit delta, mitochondrial OS=Homo sapiens GN=ATP5D PE=1 SV=2	17479	0.27	0.08
sp|O75396|SC22B_HUMAN	SEC22B	Vesicle-trafficking protein SEC22b OS=Homo sapiens GN=SEC22B PE=1 SV=4	24806	0.266667	0.200776
tr|H0YDK7|H0YDK7_HUMAN	RAB30	Ras-related protein Rab-30 (Fragment) OS=Homo sapiens GN=RAB30 PE=1 SV=1	19580	0.266667	0.134454
sp|Q92783-2|STAM1_HUMAN	STAM	Signal transducing adapter molecule 1 OS=Homo sapiens GN=STAM	45342	0.263333	0.263333
sp|Q9BUE6-2|ISCA1_HUMAN	ISCA1	Iron-sulfur cluster assembly 1 homolog, mitochondrial OS=Homo sapiens GN=ISCA1	19504	0.26	0.181751
tr|K7EJB9|K7EJB9_HUMAN	CALR	Calreticulin (Fragment) OS=Homo sapiens GN=CALR PE=1 SV=1	28528	0.26	0.13
tr|F6WFR7|F6WFR7_HUMAN	NTM	Neurotrimin OS=Homo sapiens GN=NTM PE=1 SV=1	18632	0.26	0.13
sp|P01034|CYTC_HUMAN	CST3	Cystatin-C OS=Homo sapiens GN=CST3 PE=1 SV=1	16017	0.26	0.26
sp|P02750|A2GL_HUMAN	LRG1	Leucine-rich alpha-2-glycoprotein OS=Homo sapiens GN=LRG1 PE=1 SV=2	38382	0.26	0.13
tr|F8W9K7|F8W9K7_HUMAN	NDUFS8	NADH dehydrogenase [ubiquinone] iron-sulfur protein 8, mitochondrial (Fragment) OS=Homo sapiens GN=NDUFS8 PE=1 SV=1	14129	0.26	0.156205
sp|P00558-2|PGK1_HUMAN	PGK1	Phosphoglycerate kinase 1 OS=Homo sapiens GN=PGK1	41802	0.26	0.1
sp|Q13813-2|SPTN1_HUMAN	SPTAN1	Spectrin alpha chain, non-erythrocytic 1 OS=Homo sapiens GN=SPTAN1	285717	0.256667	0.10729
sp|P05091|ALDH2_HUMAN	ALDH2	Aldehyde dehydrogenase, mitochondrial OS=Homo sapiens GN=ALDH2 PE=1 SV=2	56859	0.256667	0.174579
tr|H3BN72|H3BN72_HUMAN	COX4I1	Cytochrome c oxidase subunit 4 isoform 1, mitochondrial OS=Homo sapiens GN=COX4I1 PE=1 SV=1	14416	0.256667	0.153225
tr|A0A0A0MT26|A0A0A0MT26_HUMAN	ATP1A3	Sodium/potassium-transporting ATPase subunit alpha-3 OS=Homo sapiens GN=ATP1A3 PE=1 SV=1	135170	0.253333	0.0497773
tr|I3L3B0|I3L3B0_HUMAN	C1QBP	Complement component 1 Q subcomponent-binding protein, mitochondrial OS=Homo sapiens GN=C1QBP PE=1 SV=1	20179	0.253333	0.175341
sp|O95716|RAB3D_HUMAN	RAB3D	Ras-related protein Rab-3D OS=Homo sapiens GN=RAB3D PE=1 SV=1	24480	0.253333	0.13691
sp|P24310|CX7A1_HUMAN	COX7A1	Cytochrome c oxidase subunit 7A1, mitochondrial OS=Homo sapiens GN=COX7A1 PE=1 SV=2	9169	0.253333	0.126667
tr|A0A0A0MSV6|A0A0A0MSV6_HUMAN	C1QB	Complement C1q subcomponent subunit B (Fragment) OS=Homo sapiens GN=C1QB PE=1 SV=2	24243	0.25	0.11
sp|P32119|PRDX2_HUMAN	PRDX2	Peroxiredoxin-2 OS=Homo sapiens GN=PRDX2 PE=1 SV=5	22049	0.25	0.153731
sp|P10645|CMGA_HUMAN	CHGA	Chromogranin-A OS=Homo sapiens GN=CHGA PE=1 SV=7	50829	0.246667	0.123333
sp|Q7L5D6-2|GET4_HUMAN	GET4	Golgi to ER traffic protein 4 homolog OS=Homo sapiens GN=GET4	30731	0.246667	0.14746
sp|Q16352|AINX_HUMAN	INA	Alpha-internexin OS=Homo sapiens GN=INA PE=1 SV=2	55528	0.246667	0.0425572
sp|P30041|PRDX6_HUMAN	PRDX6	Peroxiredoxin-6 OS=Homo sapiens GN=PRDX6 PE=1 SV=3	25133	0.246667	0.133832
sp|P00734|THRB_HUMAN	F2	Prothrombin OS=Homo sapiens GN=F2 PE=1 SV=2	71475	0.243333	0.0982061
sp|P05026-2|AT1B1_HUMAN	ATP1B1	Sodium/potassium-transporting ATPase subunit beta-1 OS=Homo sapiens GN=ATP1B1	35270	0.243333	0.0338296
sp|P62328|TYB4_HUMAN	TMSB4X	Thymosin beta-4 OS=Homo sapiens GN=TMSB4X PE=1 SV=2	5050	0.243333	0.243333
sp|Q9NQP4|PFD4_HUMAN	PFDN4	Prefoldin subunit 4 OS=Homo sapiens GN=PFDN4 PE=1 SV=1	15419	0.236667	0.141696
sp|Q99614|TTC1_HUMAN	TTC1	Tetratricopeptide repeat protein 1 OS=Homo sapiens GN=TTC1 PE=1 SV=1	33961	0.233333	0.117945
sp|Q14CN4-2|K2C72_HUMAN	KRT72	Keratin, type II cytoskeletal 72 OS=Homo sapiens GN=KRT72	56342	0.233333	0.114649
tr|A0A087WWD4|A0A087WWD4_HUMAN	NCAM1	Neural cell adhesion molecule 1 OS=Homo sapiens GN=NCAM1 PE=1 SV=1	98140	0.23	0.102144
tr|A2A274|A2A274_HUMAN	ACO2	Aconitate hydratase, mitochondrial OS=Homo sapiens GN=ACO2 PE=1 SV=1	88563	0.23	0.134536
sp|P51884|LUM_HUMAN	LUM	Lumican OS=Homo sapiens GN=LUM PE=1 SV=2	38747	0.23	0.149332
sp|O95298-2|NDUC2_HUMAN	NDUFC2	NADH dehydrogenase [ubiquinone] 1 subunit C2 OS=Homo sapiens GN=NDUFC2	11449	0.23	0.23
tr|B5MBX5|B5MBX5_HUMAN	LBH	Protein LBH OS=Homo sapiens GN=LBH PE=1 SV=1	10358	0.226667	0.113333
sp|P37235|HPCL1_HUMAN	HPCAL1	Hippocalcin-like protein 1 OS=Homo sapiens GN=HPCAL1 PE=1 SV=3	22413	0.226667	0.11392
sp|P01611|KV119_HUMAN	sp|P01611|KV119_HUMAN	Ig kappa chain V-I region Wes OS=Homo sapiens PE=1 SV=1	11715	0.223333	0.223333
sp|P04899-4|GNAI2_HUMAN	GNAI2	Isoform sGi2 of Guanine nucleotide-binding protein G(i) subunit alpha-2 OS=Homo sapiens GN=GNAI2	42035	0.223333	0.0266667
sp|P11021|GRP78_HUMAN	HSPA5	78 kDa glucose-regulated protein OS=Homo sapiens GN=HSPA5 PE=1 SV=2	72402	0.22	0.150444
sp|Q8N987|NECA1_HUMAN	NECAB1	N-terminal EF-hand calcium-binding protein 1 OS=Homo sapiens GN=NECAB1 PE=1 SV=1	40717	0.216667	0.140515
sp|P21796|VDAC1_HUMAN	VDAC1	Voltage-dependent anion-selective channel protein 1 OS=Homo sapiens GN=VDAC1 PE=1 SV=2	30868	0.213333	0.075351
tr|H0YH33|H0YH33_HUMAN	STRAP	Serine-threonine kinase receptor-associated protein (Fragment) OS=Homo sapiens GN=STRAP PE=1 SV=1	10763	0.213333	0.106667
sp|P01621|KV303_HUMAN	sp|P01621|KV303_HUMAN	Ig kappa chain V-III region NG9 (Fragment) OS=Homo sapiens PE=1 SV=1	10836	0.213333	0.106667
sp|Q9BW30|TPPP3_HUMAN	TPPP3	Tubulin polymerization-promoting protein family member 3 OS=Homo sapiens GN=TPPP3 PE=1 SV=1	19145	0.21	0.21
tr|C9JL85|C9JL85_HUMAN	MTPN	Myotrophin OS=Homo sapiens GN=MTPN PE=1 SV=1	5758	0.21	0.21
sp|P01767|HV306_HUMAN	sp|P01767|HV306_HUMAN	Ig heavy chain V-III region BUT OS=Homo sapiens PE=1 SV=1	12485	0.21	0.21
sp|Q15717-2|ELAV1_HUMAN	ELAVL1	ELAV-like protein 1 OS=Homo sapiens GN=ELAVL1	39200	0.21	0.124231
tr|A0A087WTS4|A0A087WTS4_HUMAN	FKBP1A	Peptidyl-prolyl cis-trans isomerase FKBP1A OS=Homo sapiens GN=FKBP1A PE=4 SV=1	11192	0.206667	0.103333
tr|H0YJC6|H0YJC6_HUMAN	LRMP	Lymphoid-restricted membrane protein (Fragment) OS=Homo sapiens GN=LRMP PE=1 SV=1	11166	0.206667	0.103333
tr|A0A0C4DH25|A0A0C4DH25_HUMAN	IGKV3D-20	Protein IGKV3D-20 (Fragment) OS=Homo sapiens GN=IGKV3D-20 PE=4 SV=1	12621	0.203333	0.203333
sp|P23368-2|MAOM_HUMAN	ME2	NAD-dependent malic enzyme, mitochondrial OS=Homo sapiens GN=ME2	54179	0.203333	0.121427
sp|P06396-2|GELS_HUMAN	GSN	Gelsolin OS=Homo sapiens GN=GSN	80876	0.2	0.0568624
tr|A0A087WW91|A0A087WW91_HUMAN	SYN2	Synapsin-2 (Fragment) OS=Homo sapiens GN=SYN2 PE=1 SV=1	24699	0.2	0.136137
tr|F8WBY3|F8WBY3_HUMAN	CRELD1	Cysteine-rich with EGF-like domain protein 1 OS=Homo sapiens GN=CRELD1 PE=1 SV=1	11420	0.2	0.1
tr|A0A0C4DH83|A0A0C4DH83_HUMAN	EHD3	EH domain-containing protein 3 OS=Homo sapiens GN=EHD3 PE=4 SV=1	61971	0.2	0.1
tr|G3V196|G3V196_HUMAN	RAB15	Ras-related protein Rab-15 OS=Homo sapiens GN=RAB15 PE=1 SV=1	19391	0.2	0.110151
tr|E9PHK0|E9PHK0_HUMAN	CLEC3B	Tetranectin OS=Homo sapiens GN=CLEC3B PE=1 SV=1	18125	0.2	0.118462
sp|P04004|VTNC_HUMAN	VTN	Vitronectin OS=Homo sapiens GN=VTN PE=1 SV=1	55069	0.2	0.111355
sp|O43852-3|CALU_HUMAN	CALU	Calumenin OS=Homo sapiens GN=CALU	38141	0.196667	0.112596
sp|Q8TCZ2-6|C99L2_HUMAN	CD99L2	CD99 antigen-like protein 2 OS=Homo sapiens GN=CD99L2	20191	0.196667	0.196667
sp|P14415|AT1B2_HUMAN	ATP1B2	Sodium/potassium-transporting ATPase subunit beta-2 OS=Homo sapiens GN=ATP1B2 PE=1 SV=3	33745	0.196667	0.109899
sp|Q9NQR4|NIT2_HUMAN	NIT2	Omega-amidase NIT2 OS=Homo sapiens GN=NIT2 PE=1 SV=1	30988	0.196667	0.105251
tr|G3V359|G3V359_HUMAN	APEX1	DNA-(apurinic or apyrimidinic site) lyase (Fragment) OS=Homo sapiens GN=APEX1 PE=1 SV=1	19384	0.196667	0.109899
tr|H3BV16|H3BV16_HUMAN	NDUFB10	NADH dehydrogenase [ubiquinone] 1 beta subcomplex subunit 10 (Fragment) OS=Homo sapiens GN=NDUFB10 PE=1 SV=4	17602	0.196667	0.121974
tr|F8VR82|F8VR82_HUMAN	PPP1CC	Serine/threonine-protein phosphatase OS=Homo sapiens GN=PPP1CC PE=1 SV=1	31765	0.196667	0.149481
tr|A0A0B4J1V0|A0A0B4J1V0_HUMAN	IGHV3-15	Protein IGHV3-15 (Fragment) OS=Homo sapiens GN=IGHV3-15 PE=1 SV=1	13089	0.196667	0.196667
sp|P20774|MIME_HUMAN	OGN	Mimecan OS=Homo sapiens GN=OGN PE=1 SV=1	34243	0.196667	0.196667
sp|P61601|NCALD_HUMAN	NCALD	Neurocalcin-delta OS=Homo sapiens GN=NCALD PE=1 SV=2	22345	0.193333	0.0982061
sp|O95678|K2C75_HUMAN	KRT75	Keratin, type II cytoskeletal 75 OS=Homo sapiens GN=KRT75 PE=1 SV=2	59809	0.193333	0.0233333
sp|P31150|GDIA_HUMAN	GDI1	Rab GDP dissociation inhibitor alpha OS=Homo sapiens GN=GDI1 PE=1 SV=2	51177	0.193333	0.107134
sp|P20337|RAB3B_HUMAN	RAB3B	Ras-related protein Rab-3B OS=Homo sapiens GN=RAB3B PE=1 SV=2	24970	0.193333	0.0966667
tr|Q5TAQ0|Q5TAQ0_HUMAN	UQCC2	Ubiquinol-cytochrome-c reductase complex assembly factor 2 OS=Homo sapiens GN=UQCC2 PE=1 SV=1	11959	0.193333	0.0966667
sp|Q9GZP4-2|PITH1_HUMAN	PITHD1	PITH domain-containing protein 1 OS=Homo sapiens GN=PITHD1	24334	0.193333	0.0966667
tr|E5RGS9|E5RGS9_HUMAN	CHRAC1	Chromatin accessibility complex protein 1 OS=Homo sapiens GN=CHRAC1 PE=1 SV=1	6260	0.193333	0.193333
sp|P02747|C1QC_HUMAN	C1QC	Complement C1q subcomponent subunit C OS=Homo sapiens GN=C1QC PE=1 SV=3	25985	0.19	0.130512
sp|P09497-2|CLCB_HUMAN	CLTB	Isoform Non-brain of Clathrin light chain B OS=Homo sapiens GN=CLTB	23281	0.19	0.0960902
sp|P0DJI8|SAA1_HUMAN	SAA1	Serum amyloid A-1 protein OS=Homo sapiens GN=SAA1 PE=1 SV=1	13581	0.19	0.19
sp|Q3ZCW2|LEGL_HUMAN	LGALSL	Galectin-related protein OS=Homo sapiens GN=LGALSL PE=1 SV=2	19202	0.186667	0.109747
sp|O75781-2|PALM_HUMAN	PALM	Paralemmin-1 OS=Homo sapiens GN=PALM	37306	0.186667	0.0935117
sp|P20742|PZP_HUMAN	PZP	Pregnancy zone protein OS=Homo sapiens GN=PZP PE=1 SV=4	165242	0.186667	0.0666667
sp|Q9BRF8-2|CPPED_HUMAN	CPPED1	Serine/threonine-protein phosphatase CPPED1 OS=Homo sapiens GN=CPPED1	19195	0.186667	0.109747
tr|H3BMG5|H3BMG5_HUMAN	NDRG4	Protein NDRG4 OS=Homo sapiens GN=NDRG4 PE=1 SV=1	6523	0.183333	0.183333
tr|B4E1Z4|B4E1Z4_HUMAN	tr|B4E1Z4|B4E1Z4_HUMAN	Uncharacterized protein OS=Homo sapiens PE=2 SV=1	143191	0.183333	0.123468
sp|P10606|COX5B_HUMAN	COX5B	Cytochrome c oxidase subunit 5B, mitochondrial OS=Homo sapiens GN=COX5B PE=1 SV=2	13915	0.183333	0.183333
sp|Q8TAM6-2|ERMIN_HUMAN	ERMN	Ermin OS=Homo sapiens GN=ERMN	34394	0.183333	0.136423
tr|A0A0C4DH38|A0A0C4DH38_HUMAN	IGHV5-51	Protein IGHV5-51 (Fragment) OS=Homo sapiens GN=IGHV5-51 PE=4 SV=1	12837	0.18	0.09
sp|Q96C19|EFHD2_HUMAN	EFHD2	EF-hand domain-containing protein D2 OS=Homo sapiens GN=EFHD2 PE=1 SV=1	26794	0.18	0.1249
tr|G3V2N0|G3V2N0_HUMAN	GNG2	Guanine nucleotide-binding protein subunit gamma OS=Homo sapiens GN=GNG2 PE=1 SV=1	12550	0.18	0.09
tr|B1AM21|B1AM21_HUMAN	GNAQ	Guanine nucleotide-binding protein G(q) subunit alpha (Fragment) OS=Homo sapiens GN=GNAQ PE=1 SV=1	19726	0.18	0.106927
tr|E9PHV4|E9PHV4_HUMAN	POLR2D	DNA-directed RNA polymerase II subunit RPB4 OS=Homo sapiens GN=POLR2D PE=1 SV=1	12769	0.18	0.09
tr|A6NHJ8|A6NHJ8_HUMAN	CRYZL1	Quinone oxidoreductase-like protein 1 OS=Homo sapiens GN=CRYZL1 PE=1 SV=2	36430	0.18	0.09
sp|P01742|HV101_HUMAN	sp|P01742|HV101_HUMAN	Ig heavy chain V-I region EU OS=Homo sapiens PE=1 SV=1	12578	0.18	0.09
sp|P63000-2|RAC1_HUMAN	RAC1	Ras-related C3 botulinum toxin substrate 1 OS=Homo sapiens GN=RAC1	23851	0.18	0.02
sp|P11137-3|MTAP2_HUMAN	MAP2	Microtubule-associated protein 2 OS=Homo sapiens GN=MAP2	199418	0.176667	0.0887568
tr|E7ESP9|E7ESP9_HUMAN	NEFM	Neurofilament medium polypeptide OS=Homo sapiens GN=NEFM PE=1 SV=1	98379	0.176667	0.0260342
tr|H3BMD8|H3BMD8_HUMAN	ARPP19	cAMP-regulated phosphoprotein 19 OS=Homo sapiens GN=ARPP19 PE=1 SV=1	14475	0.176667	0.176667
sp|P19827|ITIH1_HUMAN	ITIH1	Inter-alpha-trypsin inhibitor heavy chain H1 OS=Homo sapiens GN=ITIH1 PE=1 SV=3	101782	0.173333	0.0589727
sp|O94919|ENDD1_HUMAN	ENDOD1	Endonuclease domain-containing 1 protein OS=Homo sapiens GN=ENDOD1 PE=1 SV=2	55723	0.173333	0.0956266
tr|H7BXS4|H7BXS4_HUMAN	CAMK2B	Calcium/calmodulin-dependent protein kinase type II subunit beta OS=Homo sapiens GN=CAMK2B PE=1 SV=1	41649	0.173333	0.0866667
sp|P12814-2|ACTN1_HUMAN	ACTN1	Alpha-actinin-1 OS=Homo sapiens GN=ACTN1	103215	0.173333	0.0606447
tr|X6R631|X6R631_HUMAN	MRPL55	39S ribosomal protein L55, mitochondrial OS=Homo sapiens GN=MRPL55 PE=1 SV=2	6845	0.173333	0.173333
sp|Q08209|PP2BA_HUMAN	PPP3CA	Serine/threonine-protein phosphatase 2B catalytic subunit alpha isoform OS=Homo sapiens GN=PPP3CA PE=1 SV=1	59335	0.173333	0.110955
tr|E9PD68|E9PD68_HUMAN	CRMP1	Dihydropyrimidinase-related protein 1 OS=Homo sapiens GN=CRMP1 PE=1 SV=1	62333	0.173333	0.0883805
sp|P00505|AATM_HUMAN	GOT2	Aspartate aminotransferase, mitochondrial OS=Homo sapiens GN=GOT2 PE=1 SV=3	47886	0.173333	0.024037
tr|H0UI06|H0UI06_HUMAN	COX7A2	Cytochrome c oxidase subunit 7A2, mitochondrial OS=Homo sapiens GN=COX7A2 PE=1 SV=1	12950	0.173333	0.0866667
tr|D6RGI3|D6RGI3_HUMAN	42258	Septin 11, isoform CRA_b OS=Homo sapiens GN=SEPT11 PE=1 SV=1	49260	0.17	0.107858
tr|A0A0B4J2A4|A0A0B4J2A4_HUMAN	ACAA2	3-ketoacyl-CoA thiolase, mitochondrial OS=Homo sapiens GN=ACAA2 PE=1 SV=1	42032	0.17	0.10116
sp|P08238|HS90B_HUMAN	HSP90AB1	Heat shock protein HSP 90-beta OS=Homo sapiens GN=HSP90AB1 PE=1 SV=4	83554	0.17	0
tr|A0A087WUV8|A0A087WUV8_HUMAN	BSG	Basigin OS=Homo sapiens GN=BSG PE=1 SV=1	20643	0.17	0.10116
sp|Q9NZJ9-2|NUDT4_HUMAN	NUDT4	Diphosphoinositol polyphosphate phosphohydrolase 2 OS=Homo sapiens GN=NUDT4	20649	0.17	0.10116
tr|Q5H937|Q5H937_HUMAN	PKIG	cAMP-dependent protein kinase inhibitor gamma OS=Homo sapiens GN=PKIG PE=1 SV=1	7035	0.17	0.17
sp|Q01995|TAGL_HUMAN	TAGLN	Transgelin OS=Homo sapiens GN=TAGLN PE=1 SV=4	22653	0.17	0.17
tr|F8VQZ7|F8VQZ7_HUMAN	METAP2	Methionine aminopeptidase 2 OS=Homo sapiens GN=METAP2 PE=1 SV=1	53642	0.166667	0.0881917
tr|G3V1Q4|G3V1Q4_HUMAN	42254	Septin 7, isoform CRA_a OS=Homo sapiens GN=SEPT7 PE=1 SV=1	45099	0.166667	0.0833333
sp|P07900-2|HS90A_HUMAN	HSP90AA1	Heat shock protein HSP 90-alpha OS=Homo sapiens GN=HSP90AA1	98670	0.166667	0.0133333
sp|Q12860|CNTN1_HUMAN	CNTN1	Contactin-1 OS=Homo sapiens GN=CNTN1 PE=1 SV=1	114104	0.166667	0.0902466
sp|P31939-2|PUR9_HUMAN	ATIC	Bifunctional purine biosynthesis protein PURH OS=Homo sapiens GN=ATIC	64996	0.166667	0.0926163
sp|O75348|VATG1_HUMAN	ATP6V1G1	V-type proton ATPase subunit G 1 OS=Homo sapiens GN=ATP6V1G1 PE=1 SV=3	13863	0.166667	0.0833333
tr|A0A0A0MS12|A0A0A0MS12_HUMAN	IGHV4-34	Protein IGHV4-34 (Fragment) OS=Homo sapiens GN=IGHV4-34 PE=1 SV=1	13920	0.166667	0.0833333
tr|H0YI98|H0YI98_HUMAN	DCTN2	Dynactin subunit 2 (Fragment) OS=Homo sapiens GN=DCTN2 PE=1 SV=1	29423	0.163333	0.112891
sp|Q2TAA2-2|IAH1_HUMAN	IAH1	Isoamyl acetate-hydrolyzing esterase 1 homolog OS=Homo sapiens GN=IAH1	15467	0.163333	0.163333
sp|P00918|CAH2_HUMAN	CA2	Carbonic anhydrase 2 OS=Homo sapiens GN=CA2 PE=1 SV=2	29285	0.163333	0.112891
tr|A0A087WZH7|A0A087WZH7_HUMAN	MARCKS	Myristoylated alanine-rich C-kinase substrate OS=Homo sapiens GN=MARCKS PE=1 SV=1	31691	0.163333	0.163333
sp|P17677-2|NEUM_HUMAN	GAP43	Neuromodulin OS=Homo sapiens GN=GAP43	28920	0.16	0.08
sp|P11169|GTR3_HUMAN	SLC2A3	Solute carrier family 2, facilitated glucose transporter member 3 OS=Homo sapiens GN=SLC2A3 PE=1 SV=1	54345	0.16	0.131149
tr|E5RFS4|E5RFS4_HUMAN	FAM49B	Protein FAM49B (Fragment) OS=Homo sapiens GN=FAM49B PE=1 SV=1	7424	0.16	0.16
sp|P49773|HINT1_HUMAN	HINT1	Histidine triad nucleotide-binding protein 1 OS=Homo sapiens GN=HINT1 PE=1 SV=2	13907	0.16	0.16
tr|G8JLD5|G8JLD5_HUMAN	DNM1L	Dynamin-1-like protein OS=Homo sapiens GN=DNM1L PE=1 SV=1	80085	0.156667	0.11893
sp|P08133-2|ANXA6_HUMAN	ANXA6	Annexin A6 OS=Homo sapiens GN=ANXA6	72720	0.156667	0.0333333
tr|F6U236|F6U236_HUMAN	PACSIN1	Protein kinase C and casein kinase substrate in neurons protein 1 OS=Homo sapiens GN=PACSIN1 PE=1 SV=1	46403	0.156667	0.0924362
tr|A0A024R571|A0A024R571_HUMAN	EHD1	EH domain-containing protein 1 OS=Homo sapiens GN=EHD1 PE=1 SV=1	61945	0.156667	0.0868588
sp|P05455|LA_HUMAN	SSB	Lupus La protein OS=Homo sapiens GN=SSB PE=1 SV=2	46979	0.156667	0.0895048
tr|A0A087WUQ6|A0A087WUQ6_HUMAN	GPX1	Glutathione peroxidase OS=Homo sapiens GN=GPX1 PE=1 SV=1	22209	0.156667	0.0924362
tr|A0A0A0MRF7|A0A0A0MRF7_HUMAN	MAP2K6	Dual-specificity mitogen-activated protein kinase kinase 6 OS=Homo sapiens GN=MAP2K6 PE=1 SV=1	7533	0.156667	0.156667
tr|I3L1Q0|I3L1Q0_HUMAN	RPH3AL	Rab effector Noc2 (Fragment) OS=Homo sapiens GN=RPH3AL PE=1 SV=1	14698	0.156667	0.0783865
sp|Q9GZV7|HPLN2_HUMAN	HAPLN2	Hyaluronan and proteoglycan link protein 2 OS=Homo sapiens GN=HAPLN2 PE=1 SV=1	38378	0.153333	0.0819214
sp|P13796|PLSL_HUMAN	LCP1	Plastin-2 OS=Homo sapiens GN=LCP1 PE=1 SV=6	70814	0.153333	0.0785988
sp|O75828|CBR3_HUMAN	CBR3	Carbonyl reductase [NADPH] 3 OS=Homo sapiens GN=CBR3 PE=1 SV=3	31230	0.153333	0.0338296
tr|Q5SZK4|Q5SZK4_HUMAN	WASF1	Wiskott-Aldrich syndrome protein family member 1 (Fragment) OS=Homo sapiens GN=WASF1 PE=1 SV=1	16315	0.153333	0.153333
sp|P16152|CBR1_HUMAN	CBR1	Carbonyl reductase [NADPH] 1 OS=Homo sapiens GN=CBR1 PE=1 SV=3	30641	0.153333	0.0338296
sp|Q7Z417-2|NUFP2_HUMAN	NUFIP2	Nuclear fragile X mental retardation-interacting protein 2 OS=Homo sapiens GN=NUFIP2	14634	0.153333	0.0766667
tr|J3QRP6|J3QRP6_HUMAN	SLC9A3R1	Na(+)/H(+) exchange regulatory cofactor NHE-RF1 (Fragment) OS=Homo sapiens GN=SLC9A3R1 PE=1 SV=1	22972	0.153333	0.0895048
sp|O75822-3|EIF3J_HUMAN	EIF3J	Eukaryotic translation initiation factor 3 subunit J OS=Homo sapiens GN=EIF3J	23126	0.153333	0.0895048
sp|P05543|THBG_HUMAN	SERPINA7	Thyroxine-binding globulin OS=Homo sapiens GN=SERPINA7 PE=1 SV=2	46637	0.15	0.046188
tr|K7ENQ8|K7ENQ8_HUMAN	CYTH1	Cytohesin-1 (Fragment) OS=Homo sapiens GN=CYTH1 PE=1 SV=1	31859	0.15	0.104083
sp|O14791-2|APOL1_HUMAN	APOL1	Apolipoprotein L1 OS=Homo sapiens GN=APOL1	46004	0.15	0.046188
tr|H3BMI3|H3BMI3_HUMAN	SLC25A24	Calcium-binding mitochondrial carrier protein SCaMC-1 OS=Homo sapiens GN=SLC25A24 PE=1 SV=1	7722	0.15	0.15
sp|P35609-2|ACTN2_HUMAN	ACTN2	Alpha-actinin-2 OS=Homo sapiens GN=ACTN2	104425	0.15	0.0655744
sp|P62857|RS28_HUMAN	RPS28	40S ribosomal protein S28 OS=Homo sapiens GN=RPS28 PE=1 SV=1	7893	0.15	0.15
tr|E9PKC9|E9PKC9_HUMAN	BBOX1	Gamma-butyrobetaine dioxygenase (Fragment) OS=Homo sapiens GN=BBOX1 PE=1 SV=1	7852	0.15	0.15
sp|Q15819|UB2V2_HUMAN	UBE2V2	Ubiquitin-conjugating enzyme E2 variant 2 OS=Homo sapiens GN=UBE2V2 PE=1 SV=4	16409	0.15	0.15
tr|A0A087WUZ3|A0A087WUZ3_HUMAN	SPTBN1	Spectrin beta chain, non-erythrocytic 1 OS=Homo sapiens GN=SPTBN1 PE=1 SV=1	275457	0.146667	0.0674125
sp|O14807|RASM_HUMAN	MRAS	Ras-related protein M-Ras OS=Homo sapiens GN=MRAS PE=1 SV=2	23888	0.146667	0.0866667
sp|P30044-2|PRDX5_HUMAN	PRDX5	Isoform Cytoplasmic+peroxisomal of Peroxiredoxin-5, mitochondrial OS=Homo sapiens GN=PRDX5	17191	0.143333	0.143333
sp|P36543|VATE1_HUMAN	ATP6V1E1	V-type proton ATPase subunit E 1 OS=Homo sapiens GN=ATP6V1E1 PE=1 SV=1	26186	0.143333	0.0868588
sp|P38606-2|VATA_HUMAN	ATP6V1A	V-type proton ATPase catalytic subunit A OS=Homo sapiens GN=ATP6V1A	65037	0.143333	0.0497773
tr|I3L342|I3L342_HUMAN	ADCY9	Adenylate cyclase type 9 (Fragment) OS=Homo sapiens GN=ADCY9 PE=1 SV=1	8197	0.143333	0.143333
tr|J3KSW7|J3KSW7_HUMAN	SRSF1	Serine/arginine-rich-splicing factor 1 OS=Homo sapiens GN=SRSF1 PE=1 SV=1	8160	0.143333	0.143333
sp|P17066|HSP76_HUMAN	HSPA6	Heat shock 70 kDa protein 6 OS=Homo sapiens GN=HSPA6 PE=1 SV=2	71440	0.14	0
tr|B4DJ81|B4DJ81_HUMAN	NDUFS1	NADH-ubiquinone oxidoreductase 75 kDa subunit, mitochondrial OS=Homo sapiens GN=NDUFS1 PE=1 SV=1	67563	0.14	0.07
tr|E9PM92|E9PM92_HUMAN	C11orf58	Small acidic protein (Fragment) OS=Homo sapiens GN=C11orf58 PE=1 SV=1	17553	0.14	0.14
tr|Q5T7Y6|Q5T7Y6_HUMAN	S100A1	Protein S100-A1 OS=Homo sapiens GN=S100A1 PE=1 SV=1	16056	0.14	0.07
tr|C9JIZ6|C9JIZ6_HUMAN	PSAP	Prosaposin OS=Homo sapiens GN=PSAP PE=1 SV=2	60227	0.14	0.087178
tr|A0A096LP11|A0A096LP11_HUMAN	LSM14A	Protein LSM14 homolog A (Fragment) OS=Homo sapiens GN=LSM14A PE=1 SV=1	16483	0.14	0.07
tr|C9JXI5|C9JXI5_HUMAN	TMEM198	Transmembrane protein 198 (Fragment) OS=Homo sapiens GN=TMEM198 PE=1 SV=1	24883	0.14	0.083865
sp|P15104|GLNA_HUMAN	GLUL	Glutamine synthetase OS=Homo sapiens GN=GLUL PE=1 SV=4	42665	0.136667	0.0731057
sp|P08107-2|HSP71_HUMAN	HSPA1A	Heat shock 70 kDa protein 1A/1B OS=Homo sapiens GN=HSPA1A	64183	0.136667	0.0145297
sp|P12236|ADT3_HUMAN	SLC25A6	ADP/ATP translocase 3 OS=Homo sapiens GN=SLC25A6 PE=1 SV=4	33073	0.136667	0.0366667
sp|P31431-2|SDC4_HUMAN	SDC4	Syndecan-4 OS=Homo sapiens GN=SDC4	16592	0.133333	0.0666667
tr|C9JAZ1|C9JAZ1_HUMAN	MTX2	Metaxin-2 (Fragment) OS=Homo sapiens GN=MTX2 PE=1 SV=1	26043	0.133333	0.0779601
tr|Q5T5C7|Q5T5C7_HUMAN	SARS	Serine--tRNA ligase, cytoplasmic OS=Homo sapiens GN=SARS PE=1 SV=1	61788	0.133333	0.0833333
sp|Q5HYI7|MTX3_HUMAN	MTX3	Metaxin-3 OS=Homo sapiens GN=MTX3 PE=1 SV=2	35299	0.133333	0.0666667
sp|P61764-2|STXB1_HUMAN	STXBP1	Syntaxin-binding protein 1 OS=Homo sapiens GN=STXBP1	69091	0.133333	0.0726483
sp|P55884-2|EIF3B_HUMAN	EIF3B	Eukaryotic translation initiation factor 3 subunit B OS=Homo sapiens GN=EIF3B	99708	0.133333	0.0669162
sp|Q9NXR1-2|NDE1_HUMAN	NDE1	Nuclear distribution protein nudE homolog 1 OS=Homo sapiens GN=NDE1	37869	0.133333	0.0676593
tr|H3BMN5|H3BMN5_HUMAN	CALB2	Calretinin (Fragment) OS=Homo sapiens GN=CALB2 PE=1 SV=2	18512	0.133333	0.133333
tr|F5H274|F5H274_HUMAN	NLRC5	Protein NLRC5 (Fragment) OS=Homo sapiens GN=NLRC5 PE=1 SV=1	8699	0.133333	0.133333
tr|S4R457|S4R457_HUMAN	HNRNPK	Heterogeneous nuclear ribonucleoprotein K OS=Homo sapiens GN=HNRNPK PE=1 SV=1	8838	0.13	0.13
sp|P30048-2|PRDX3_HUMAN	PRDX3	Thioredoxin-dependent peroxide reductase, mitochondrial OS=Homo sapiens GN=PRDX3	26107	0.13	0
tr|C9J0K5|C9J0K5_HUMAN	NCK1	Cytoplasmic protein NCK1 (Fragment) OS=Homo sapiens GN=NCK1 PE=1 SV=1	8840	0.13	0.13
tr|H3BTL1|H3BTL1_HUMAN	MAP1LC3B	Microtubule-associated protein 1 light chain 3 beta, isoform CRA_f OS=Homo sapiens GN=MAP1LC3B PE=3 SV=1	9006	0.13	0.13
sp|P17600-2|SYN1_HUMAN	SYN1	Isoform IB of Synapsin-1 OS=Homo sapiens GN=SYN1	70161	0.126667	0.126667
sp|P50395-2|GDIB_HUMAN	GDI2	Rab GDP dissociation inhibitor beta OS=Homo sapiens GN=GDI2	46046	0.126667	0.0674125
tr|H3BTI1|H3BTI1_HUMAN	DOC2A	Double C2-like domain-containing protein alpha (Fragment) OS=Homo sapiens GN=DOC2A PE=1 SV=5	24198	0.126667	0.126667
sp|P47755|CAZA2_HUMAN	CAPZA2	F-actin-capping protein subunit alpha-2 OS=Homo sapiens GN=CAPZA2 PE=1 SV=3	33157	0.126667	0.0643774
tr|G3V4P8|G3V4P8_HUMAN	GMFB	Glia maturation factor beta (Fragment) OS=Homo sapiens GN=GMFB PE=1 SV=1	17672	0.126667	0.0633333
sp|P51991-2|ROA3_HUMAN	HNRNPA3	Heterogeneous nuclear ribonucleoprotein A3 OS=Homo sapiens GN=HNRNPA3	37234	0.126667	0.0633333
tr|H7C3X5|H7C3X5_HUMAN	STX5	Syntaxin-5 (Fragment) OS=Homo sapiens GN=STX5 PE=1 SV=1	17601	0.126667	0.0633333
tr|H3BNX8|H3BNX8_HUMAN	COX5A	Cytochrome c oxidase subunit 5A, mitochondrial OS=Homo sapiens GN=COX5A PE=1 SV=1	17452	0.126667	0.0633333
sp|P12036-2|NFH_HUMAN	NEFH	Neurofilament heavy polypeptide OS=Homo sapiens GN=NEFH	105804	0.126667	0.048074
sp|P08758|ANXA5_HUMAN	ANXA5	Annexin A5 OS=Homo sapiens GN=ANXA5 PE=1 SV=2	35971	0.126667	0.0633333
sp|Q9HAV0|GBB4_HUMAN	GNB4	Guanine nucleotide-binding protein subunit beta-4 OS=Homo sapiens GN=GNB4 PE=1 SV=3	38284	0.126667	0.0856997
tr|F6R8P8|F6R8P8_HUMAN	SGIP1	SH3-containing GRB2-like protein 3-interacting protein 1 (Fragment) OS=Homo sapiens GN=SGIP1 PE=1 SV=1	28534	0.123333	0.072188
sp|Q9P2E9-2|RRBP1_HUMAN	RRBP1	Ribosome-binding protein 1 OS=Homo sapiens GN=RRBP1	152497	0.123333	0.0825295
tr|G5E9X6|G5E9X6_HUMAN	PRB1	Basic salivary proline-rich protein 1 OS=Homo sapiens GN=PRB1 PE=1 SV=1	19575	0.123333	0.123333
tr|H0YG16|H0YG16_HUMAN	KLC1	Kinesin light chain 1 (Fragment) OS=Homo sapiens GN=KLC1 PE=1 SV=1	30009	0.123333	0.123333
tr|F8W8H5|F8W8H5_HUMAN	RAB24	Ras-related protein Rab-24 OS=Homo sapiens GN=RAB24 PE=1 SV=1	19944	0.123333	0.123333
tr|I3L3K4|I3L3K4_HUMAN	KCTD13	BTB/POZ domain-containing adapter for CUL3-mediated RhoA degradation protein 1 (Fragment) OS=Homo sapiens GN=KCTD13 PE=4 SV=1	9314	0.123333	0.123333
sp|Q69YN4-3|VIR_HUMAN	KIAA1429	Protein virilizer homolog OS=Homo sapiens GN=KIAA1429	202584	0.12	0.110151
sp|Q9BQ16-2|TICN3_HUMAN	SPOCK3	Testican-3 OS=Homo sapiens GN=SPOCK3	37124	0.12	0.0602771
tr|H7BYZ7|H7BYZ7_HUMAN	ACSL3	Long-chain-fatty-acid--CoA ligase 3 (Fragment) OS=Homo sapiens GN=ACSL3 PE=1 SV=1	20338	0.12	0.12
tr|H0YLN5|H0YLN5_HUMAN	C15orf57	Uncharacterized protein C15orf57 (Fragment) OS=Homo sapiens GN=C15orf57 PE=1 SV=1	9557	0.12	0.12
tr|C9JRD2|C9JRD2_HUMAN	DNAJB2	DnaJ homolog subfamily B member 2 (Fragment) OS=Homo sapiens GN=DNAJB2 PE=1 SV=1	25395	0.12	0.0665833
tr|F6SFB5|F6SFB5_HUMAN	AP1S2	AP-1 complex subunit sigma-2 OS=Homo sapiens GN=AP1S2 PE=1 SV=1	19145	0.12	0.06
sp|Q03591|FHR1_HUMAN	CFHR1	Complement factor H-related protein 1 OS=Homo sapiens GN=CFHR1 PE=1 SV=2	38766	0.12	0.064291
sp|Q9Y287-2|ITM2B_HUMAN	ITM2B	Integral membrane protein 2B OS=Homo sapiens GN=ITM2B	18670	0.12	0.06
tr|V9GYG0|V9GYG0_HUMAN	SLC25A4	ADP/ATP translocase 1 OS=Homo sapiens GN=SLC25A4 PE=1 SV=1	23042	0.12	0.06245
tr|A0A0B4J1R6|A0A0B4J1R6_HUMAN	TKT	Transketolase OS=Homo sapiens GN=TKT PE=1 SV=1	50335	0.116667	0.0233333
sp|Q9UHD8-2|SEPT9_HUMAN	SEPT9	Septin-9 OS=Homo sapiens GN=SEPT9	63911	0.116667	0.116667
tr|Q5F2G0|Q5F2G0_HUMAN	PPP3CB	Serine/threonine-protein phosphatase 2B catalytic subunit beta isoform (Fragment) OS=Homo sapiens GN=PPP3CB PE=1 SV=2	20815	0.116667	0.116667
sp|Q9H3Q1-2|BORG4_HUMAN	CDC42EP4	Cdc42 effector protein 4 OS=Homo sapiens GN=CDC42EP4	30253	0.116667	0.0693622
sp|P20851-2|C4BPB_HUMAN	C4BPB	C4b-binding protein beta chain OS=Homo sapiens GN=C4BPB	29237	0.116667	0.0693622
sp|P00338-3|LDHA_HUMAN	LDHA	L-lactate dehydrogenase A chain OS=Homo sapiens GN=LDHA	40097	0.113333	0.0566667
sp|P00367|DHE3_HUMAN	GLUD1	Glutamate dehydrogenase 1, mitochondrial OS=Homo sapiens GN=GLUD1 PE=1 SV=2	61701	0.113333	0.0664162
sp|P23193-2|TCEA1_HUMAN	TCEA1	Transcription elongation factor A protein 1 OS=Homo sapiens GN=TCEA1	32100	0.113333	0.113333
tr|H3BMX9|H3BMX9_HUMAN	FAM192A	Protein FAM192A (Fragment) OS=Homo sapiens GN=FAM192A PE=1 SV=1	19863	0.113333	0.0566667
sp|P01111|RASN_HUMAN	NRAS	GTPase NRas OS=Homo sapiens GN=NRAS PE=1 SV=1	21501	0.113333	0.113333
tr|F8WF33|F8WF33_HUMAN	ARL6IP5	PRA1 family protein 3 OS=Homo sapiens GN=ARL6IP5 PE=1 SV=1	10347	0.113333	0.113333
tr|Q5TB53|Q5TB53_HUMAN	TM9SF3	Transmembrane 9 superfamily member 3 (Fragment) OS=Homo sapiens GN=TM9SF3 PE=1 SV=4	29976	0.113333	0.0664162
tr|K7EN35|K7EN35_HUMAN	BECN1	Beclin-1 (Fragment) OS=Homo sapiens GN=BECN1 PE=1 SV=1	20304	0.113333	0.0566667
sp|O95197-2|RTN3_HUMAN	RTN3	Reticulon-3 OS=Homo sapiens GN=RTN3	111211	0.113333	0.0635959
tr|B4DJV2|B4DJV2_HUMAN	CS	Citrate synthase, mitochondrial OS=Homo sapiens GN=CS PE=1 SV=1	50628	0.113333	0.0611919
sp|P01031|CO5_HUMAN	C5	Complement C5 OS=Homo sapiens GN=C5 PE=1 SV=4	189897	0.113333	0.0895048
tr|H0Y2P0|H0Y2P0_HUMAN	CD44	CD44 antigen (Fragment) OS=Homo sapiens GN=CD44 PE=1 SV=1	31332	0.11	0.0635085
tr|B5MBZ8|B5MBZ8_HUMAN	PPP1R7	Protein phosphatase 1 regulatory subunit 7 OS=Homo sapiens GN=PPP1R7 PE=1 SV=1	31452	0.11	0.0635085
sp|P31948-3|STIP1_HUMAN	STIP1	Stress-induced-phosphoprotein 1 OS=Homo sapiens GN=STIP1	60367	0.11	0.0635085
sp|P51888|PRELP_HUMAN	PRELP	Prolargin OS=Homo sapiens GN=PRELP PE=1 SV=1	44181	0.11	0.11
sp|P59665|DEF1_HUMAN	DEFA1	Neutrophil defensin 1 OS=Homo sapiens GN=DEFA1 PE=1 SV=1	10536	0.11	0.11
tr|E7ENY0|E7ENY0_HUMAN	ADD1	Alpha-adducin OS=Homo sapiens GN=ADD1 PE=1 SV=1	73985	0.11	0.07
sp|P20020-2|AT2B1_HUMAN	ATP2B1	Plasma membrane calcium-transporting ATPase 1 OS=Homo sapiens GN=ATP2B1	130461	0.106667	0.0560753
sp|P30038-2|AL4A1_HUMAN	ALDH4A1	Delta-1-pyrroline-5-carboxylate dehydrogenase, mitochondrial OS=Homo sapiens GN=ALDH4A1	55539	0.106667	0.0785988
tr|K7EM49|K7EM49_HUMAN	PGD	6-phosphogluconate dehydrogenase, decarboxylating (Fragment) OS=Homo sapiens GN=PGD PE=1 SV=1	22528	0.106667	0.106667
tr|Q5SPY9|Q5SPY9_HUMAN	NPDC1	Neural proliferation differentiation and control protein 1 OS=Homo sapiens GN=NPDC1 PE=1 SV=1	43408	0.106667	0.0533333
tr|H0Y3V4|H0Y3V4_HUMAN	IPO5	Importin-5 (Fragment) OS=Homo sapiens GN=IPO5 PE=1 SV=1	20589	0.106667	0.0533333
sp|Q02818|NUCB1_HUMAN	NUCB1	Nucleobindin-1 OS=Homo sapiens GN=NUCB1 PE=1 SV=4	53846	0.106667	0.0560753
sp|P41222|PTGDS_HUMAN	PTGDS	Prostaglandin-H2 D-isomerase OS=Homo sapiens GN=PTGDS PE=1 SV=1	21243	0.106667	0.0533333
sp|Q9GZS3|WDR61_HUMAN	WDR61	WD repeat-containing protein 61 OS=Homo sapiens GN=WDR61 PE=1 SV=1	33731	0.106667	0.106667
sp|P31930|QCR1_HUMAN	UQCRC1	Cytochrome b-c1 complex subunit 1, mitochondrial OS=Homo sapiens GN=UQCRC1 PE=1 SV=3	53297	0.106667	0.0233333
tr|H3BUU8|H3BUU8_HUMAN	VAC14	Protein VAC14 homolog OS=Homo sapiens GN=VAC14 PE=1 SV=1	22696	0.106667	0.106667
tr|E9PGT1|E9PGT1_HUMAN	TSN	Translin OS=Homo sapiens GN=TSN PE=1 SV=1	25670	0.106667	0.0533333
sp|Q7Z5B4-3|RIC3_HUMAN	RIC3	Protein RIC-3 OS=Homo sapiens GN=RIC3	21226	0.106667	0.0533333
sp|P05109|S10A8_HUMAN	S100A8	Protein S100-A8 OS=Homo sapiens GN=S100A8 PE=1 SV=1	10885	0.106667	0.106667
tr|F8VSG1|F8VSG1_HUMAN	SLC6A15	Sodium-dependent neutral amino acid transporter B(0)AT2 (Fragment) OS=Homo sapiens GN=SLC6A15 PE=1 SV=1	10788	0.106667	0.106667
tr|F8VY04|F8VY04_HUMAN	AK2	Adenylate kinase 2, mitochondrial OS=Homo sapiens GN=AK2 PE=1 SV=1	21270	0.106667	0.0533333
tr|X6RJP6|X6RJP6_HUMAN	TAGLN2	Transgelin-2 (Fragment) OS=Homo sapiens GN=TAGLN2 PE=1 SV=1	21244	0.106667	0.0533333
tr|G3V4Y7|G3V4Y7_HUMAN	KTN1	Kinectin OS=Homo sapiens GN=KTN1 PE=1 SV=1	69244	0.106667	0.106667
tr|H7C4W3|H7C4W3_HUMAN	SYP	Synaptophysin (Fragment) OS=Homo sapiens GN=SYP PE=1 SV=1	21639	0.106667	0.0533333
tr|H7C1V0|H7C1V0_HUMAN	CTSD	Cathepsin D (Fragment) OS=Homo sapiens GN=CTSD PE=1 SV=1	20587	0.106667	0.0533333
tr|J3KPD9|J3KPD9_HUMAN	NME2	Nucleoside diphosphate kinase B OS=Homo sapiens GN=NME2 PE=1 SV=1	22522	0.106667	0.106667
sp|P23229-2|ITA6_HUMAN	ITGA6	Isoform Alpha-6X1A of Integrin alpha-6 OS=Homo sapiens GN=ITGA6	120599	0.103333	0.0887568
sp|Q9UK22|FBX2_HUMAN	FBXO2	F-box only protein 2 OS=Homo sapiens GN=FBXO2 PE=1 SV=2	33706	0.103333	0.0606447
tr|M0QYB0|M0QYB0_HUMAN	FARP1	FERM, RhoGEF and pleckstrin domain-containing protein 1 (Fragment) OS=Homo sapiens GN=FARP1 PE=1 SV=1	23096	0.103333	0.103333
tr|C9J8T6|C9J8T6_HUMAN	COX17	Cytochrome c oxidase copper chaperone OS=Homo sapiens GN=COX17 PE=1 SV=1	11132	0.103333	0.103333
sp|P46109|CRKL_HUMAN	CRKL	Crk-like protein OS=Homo sapiens GN=CRKL PE=1 SV=1	33870	0.103333	0.0606447
tr|H0Y8F4|H0Y8F4_HUMAN	GAB1	GRB2-associated-binding protein 1 (Fragment) OS=Homo sapiens GN=GAB1 PE=1 SV=1	11155	0.103333	0.103333
sp|P05141|ADT2_HUMAN	SLC25A5	ADP/ATP translocase 2 OS=Homo sapiens GN=SLC25A5 PE=1 SV=7	33059	0.103333	0.0606447
tr|H7BZ94|H7BZ94_HUMAN	P4HB	Protein disulfide-isomerase OS=Homo sapiens GN=P4HB PE=1 SV=2	52868	0.1	0.057735
sp|P19367-2|HXK1_HUMAN	HK1	Hexokinase-1 OS=Homo sapiens GN=HK1	103390	0.1	9.81308e-18
sp|Q52LJ0-2|FA98B_HUMAN	FAM98B	Protein FAM98B OS=Homo sapiens GN=FAM98B	45918	0.1	0.0680686
sp|P49418-2|AMPH_HUMAN	AMPH	Amphiphysin OS=Homo sapiens GN=AMPH	72056	0.1	0.0763763
tr|H7C0I0|H7C0I0_HUMAN	EFHD1	EF-hand domain-containing protein D1 (Fragment) OS=Homo sapiens GN=EFHD1 PE=1 SV=1	11272	0.1	0.1
tr|A0A087WT87|A0A087WT87_HUMAN	SLC1A3	Amino acid transporter OS=Homo sapiens GN=SLC1A3 PE=1 SV=1	54344	0.1	0.02
tr|G5E9V6|G5E9V6_HUMAN	ARMC8	Armadillo repeat containing 8, isoform CRA_e OS=Homo sapiens GN=ARMC8 PE=1 SV=1	45268	0.1	0.05
sp|P84095|RHOG_HUMAN	RHOG	Rho-related GTP-binding protein RhoG OS=Homo sapiens GN=RHOG PE=1 SV=1	21751	0.1	0.05
sp|Q96AQ6-2|PBIP1_HUMAN	PBXIP1	Pre-B-cell leukemia transcription factor-interacting protein 1 OS=Homo sapiens GN=PBXIP1	78036	0.1	0.0608276
tr|M0QZK8|M0QZK8_HUMAN	GGCT	Gamma-glutamylcyclotransferase OS=Homo sapiens GN=GGCT PE=1 SV=1	11685	0.1	0.1
sp|Q9HCJ6|VAT1L_HUMAN	VAT1L	Synaptic vesicle membrane protein VAT-1 homolog-like OS=Homo sapiens GN=VAT1L PE=1 SV=2	46212	0.1	0.05
sp|Q9UNL2-2|SSRG_HUMAN	SSR3	Translocon-associated protein subunit gamma OS=Homo sapiens GN=SSR3	22653	0.1	0.05
sp|P24752|THIL_HUMAN	ACAT1	Acetyl-CoA acetyltransferase, mitochondrial OS=Homo sapiens GN=ACAT1 PE=1 SV=1	45456	0.1	0.05
tr|E7EWZ0|E7EWZ0_HUMAN	NDUFB9	NADH dehydrogenase [ubiquinone] 1 beta subcomplex subunit 9 OS=Homo sapiens GN=NDUFB9 PE=1 SV=1	21791	0.1	0.05
tr|A0A087WTF1|A0A087WTF1_HUMAN	CENPP	Centromere protein P OS=Homo sapiens GN=CENPP PE=1 SV=1	22534	0.1	0.05
sp|P01714|LV301_HUMAN	sp|P01714|LV301_HUMAN	Ig lambda chain V-III region SH OS=Homo sapiens PE=1 SV=1	11500	0.1	0.1
sp|Q9NSB4|KRT82_HUMAN	KRT82	Keratin, type II cuticular Hb2 OS=Homo sapiens GN=KRT82 PE=1 SV=3	57985	0.1	0.02
sp|P31151|S10A7_HUMAN	S100A7	Protein S100-A7 OS=Homo sapiens GN=S100A7 PE=1 SV=4	11578	0.1	0.1
sp|Q9H3Z4|DNJC5_HUMAN	DNAJC5	DnaJ homolog subfamily C member 5 OS=Homo sapiens GN=DNAJC5 PE=1 SV=1	22933	0.1	0.05
sp|Q99961-2|SH3G1_HUMAN	SH3GL1	Endophilin-A2 OS=Homo sapiens GN=SH3GL1	36452	0.1	0.1
tr|H0YEY8|H0YEY8_HUMAN	PICALM	Phosphatidylinositol-binding clathrin assembly protein (Fragment) OS=Homo sapiens GN=PICALM PE=1 SV=1	22358	0.1	0.05
sp|Q9UKS6|PACN3_HUMAN	PACSIN3	Protein kinase C and casein kinase substrate in neurons protein 3 OS=Homo sapiens GN=PACSIN3 PE=1 SV=2	48799	0.0966667	0.0484195
sp|Q6P2I3|FAH2B_HUMAN	FAHD2B	Fumarylacetoacetate hydrolase domain-containing protein 2B OS=Homo sapiens GN=FAHD2B PE=2 SV=1	34933	0.0966667	0.0578312
sp|P29622|KAIN_HUMAN	SERPINA4	Kallistatin OS=Homo sapiens GN=SERPINA4 PE=1 SV=3	48682	0.0966667	0.0648931
sp|P35612-3|ADDB_HUMAN	ADD2	Beta-adducin OS=Homo sapiens GN=ADD2	73245	0.0966667	0.0966667
sp|P62140|PP1B_HUMAN	PPP1CB	Serine/threonine-protein phosphatase PP1-beta catalytic subunit OS=Homo sapiens GN=PPP1CB PE=1 SV=3	37961	0.0966667	0.0966667
tr|F2Z3N7|F2Z3N7_HUMAN	TMEM106B	Transmembrane protein 106B OS=Homo sapiens GN=TMEM106B PE=1 SV=1	11759	0.0966667	0.0966667
tr|Q5VVP7|Q5VVP7_HUMAN	CRP	C-reactive protein OS=Homo sapiens GN=CRP PE=1 SV=1	11738	0.0966667	0.0966667
sp|O60939|SCN2B_HUMAN	SCN2B	Sodium channel subunit beta-2 OS=Homo sapiens GN=SCN2B PE=1 SV=1	24652	0.0966667	0.0966667
sp|Q96FQ6|S10AG_HUMAN	S100A16	Protein S100-A16 OS=Homo sapiens GN=S100A16 PE=1 SV=1	11851	0.0966667	0.0966667
sp|Q9NZD4|AHSP_HUMAN	AHSP	Alpha-hemoglobin-stabilizing protein OS=Homo sapiens GN=AHSP PE=1 SV=1	11833	0.0966667	0.0966667
sp|Q92581-2|SL9A6_HUMAN	SLC9A6	Sodium/hydrogen exchanger 6 OS=Homo sapiens GN=SLC9A6	78380	0.0933333	0.0933333
sp|O00499-10|BIN1_HUMAN	BIN1	Isoform BIN1-13 of Myc box-dependent-interacting protein 1 OS=Homo sapiens GN=BIN1	47632	0.0933333	0.0466667
tr|A0A0A0MT36|A0A0A0MT36_HUMAN	IGKV6D-21	Protein IGKV6D-21 (Fragment) OS=Homo sapiens GN=IGKV6D-21 PE=1 SV=1	12446	0.0933333	0.0933333
tr|H0YK42|H0YK42_HUMAN	SNX1	Sorting nexin-1 OS=Homo sapiens GN=SNX1 PE=1 SV=1	35628	0.0933333	0.0548736
tr|A0A087X142|A0A087X142_HUMAN	42255	Septin-8 OS=Homo sapiens GN=SEPT8 PE=1 SV=1	49667	0.0933333	0.0617342
tr|C9JTE0|C9JTE0_HUMAN	MOG	Myelin-oligodendrocyte glycoprotein OS=Homo sapiens GN=MOG PE=1 SV=1	24196	0.0933333	0.0466667
sp|Q9NZ45|CISD1_HUMAN	CISD1	CDGSH iron-sulfur domain-containing protein 1 OS=Homo sapiens GN=CISD1 PE=1 SV=1	12362	0.0933333	0.0933333
tr|D6REX5|D6REX5_HUMAN	SEPP1	Selenoprotein P (Fragment) OS=Homo sapiens GN=SEPP1 PE=1 SV=1	36006	0.0933333	0.0548736
sp|Q9HAV7|GRPE1_HUMAN	GRPEL1	GrpE protein homolog 1, mitochondrial OS=Homo sapiens GN=GRPEL1 PE=1 SV=2	24492	0.0933333	0.0466667
sp|O75438|NDUB1_HUMAN	NDUFB1	NADH dehydrogenase [ubiquinone] 1 beta subcomplex subunit 1 OS=Homo sapiens GN=NDUFB1 PE=1 SV=1	7014	0.0933333	0.0933333
sp|P01604|KV112_HUMAN	sp|P01604|KV112_HUMAN	Ig kappa chain V-I region Kue OS=Homo sapiens PE=1 SV=1	12233	0.0933333	0.0933333
sp|Q96GW7|PGCB_HUMAN	BCAN	Brevican core protein OS=Homo sapiens GN=BCAN PE=1 SV=2	100539	0.09	0.0493288
sp|P34932|HSP74_HUMAN	HSPA4	Heat shock 70 kDa protein 4 OS=Homo sapiens GN=HSPA4 PE=1 SV=4	95127	0.09	0.09
tr|A0A087WT80|A0A087WT80_HUMAN	PLCB1	Phosphoinositide phospholipase C OS=Homo sapiens GN=PLCB1 PE=1 SV=1	130300	0.09	0.0550757
sp|Q9BTT0-2|AN32E_HUMAN	ANP32E	Acidic leucine-rich nuclear phosphoprotein 32 family member E OS=Homo sapiens GN=ANP32E	26477	0.09	0.09
sp|P43251-2|BTD_HUMAN	BTD	Biotinidase OS=Homo sapiens GN=BTD	62383	0.09	0.02
tr|A0A087X232|A0A087X232_HUMAN	C1S	Complement C1s subcomponent OS=Homo sapiens GN=C1S PE=1 SV=1	77396	0.09	0.070946
sp|P07225|PROS_HUMAN	PROS1	Vitamin K-dependent protein S OS=Homo sapiens GN=PROS1 PE=1 SV=1	77127	0.09	0.0450925
sp|O00154-4|BACH_HUMAN	ACOT7	Cytosolic acyl coenzyme A thioester hydrolase OS=Homo sapiens GN=ACOT7	37795	0.09	0.0519615
sp|Q9UDY4|DNJB4_HUMAN	DNAJB4	DnaJ homolog subfamily B member 4 OS=Homo sapiens GN=DNAJB4 PE=1 SV=1	38011	0.09	0.0519615
tr|I3L1I0|I3L1I0_HUMAN	GLOD4	Glyoxalase domain-containing protein 4 (Fragment) OS=Homo sapiens GN=GLOD4 PE=1 SV=1	12921	0.09	0.09
tr|B7ZC83|B7ZC83_HUMAN	SNX7	Sorting nexin-7 (Fragment) OS=Homo sapiens GN=SNX7 PE=1 SV=1	12690	0.09	0.09
sp|P02748|CO9_HUMAN	C9	Complement component C9 OS=Homo sapiens GN=C9 PE=1 SV=2	64615	0.09	0.0665833
tr|Q5THN1|Q5THN1_HUMAN	HEBP2	Heme-binding protein 2 OS=Homo sapiens GN=HEBP2 PE=1 SV=1	12641	0.09	0.09
tr|F8VVM2|F8VVM2_HUMAN	SLC25A3	Phosphate carrier protein, mitochondrial OS=Homo sapiens GN=SLC25A3 PE=1 SV=1	36537	0.09	9.81308e-18
tr|A0A075B6I0|A0A075B6I0_HUMAN	IGLV8-61	Protein IGLV8-61 (Fragment) OS=Homo sapiens GN=IGLV8-61 PE=1 SV=3	12920	0.09	0.09
sp|Q9NQX1-3|PRDM5_HUMAN	PRDM5	PR domain zinc finger protein 5 OS=Homo sapiens GN=PRDM5	12865	0.09	0.09
tr|A0A075B6I9|A0A075B6I9_HUMAN	IGLV7-46	Protein IGLV7-46 (Fragment) OS=Homo sapiens GN=IGLV7-46 PE=1 SV=3	12532	0.09	0.09
tr|A0A075B6I5|A0A075B6I5_HUMAN	IGLV1-51	Protein IGLV1-51 (Fragment) OS=Homo sapiens GN=IGLV1-51 PE=1 SV=1	12839	0.09	0.09
tr|A0A075B6U4|A0A075B6U4_HUMAN	TRAV7	Protein TRAV7 (Fragment) OS=Homo sapiens GN=TRAV7 PE=4 SV=1	12818	0.09	0.09
tr|H3BQB4|H3BQB4_HUMAN	ATP6V0D1	V-type proton ATPase subunit d 1 OS=Homo sapiens GN=ATP6V0D1 PE=1 SV=1	12910	0.09	0.09
sp|P14174|MIF_HUMAN	MIF	Macrophage migration inhibitory factor OS=Homo sapiens GN=MIF PE=1 SV=4	12639	0.09	0.09
tr|I3L325|I3L325_HUMAN	CRYM	Ketimine reductase mu-crystallin (Fragment) OS=Homo sapiens GN=CRYM PE=1 SV=1	26176	0.09	0.09
tr|A0A075B6K3|A0A075B6K3_HUMAN	IGLV2-11	Protein IGLV2-11 (Fragment) OS=Homo sapiens GN=IGLV2-11 PE=1 SV=1	12807	0.09	0.09
tr|E9PR17|E9PR17_HUMAN	CD59	CD59 glycoprotein OS=Homo sapiens GN=CD59 PE=1 SV=1	15146	0.09	0.09
sp|Q16204|CCDC6_HUMAN	CCDC6	Coiled-coil domain-containing protein 6 OS=Homo sapiens GN=CCDC6 PE=1 SV=2	53429	0.0866667	0.0592546
sp|O75306-2|NDUS2_HUMAN	NDUFS2	NADH dehydrogenase [ubiquinone] iron-sulfur protein 2, mitochondrial OS=Homo sapiens GN=NDUFS2	52218	0.0866667	0.0433333
sp|P14625|ENPL_HUMAN	HSP90B1	Endoplasmin OS=Homo sapiens GN=HSP90B1 PE=1 SV=1	92696	0.0866667	0.0491031
sp|Q6UWR7|ENPP6_HUMAN	ENPP6	Ectonucleotide pyrophosphatase/phosphodiesterase family member 6 OS=Homo sapiens GN=ENPP6 PE=1 SV=2	50551	0.0866667	0.0433333
sp|Q10567-2|AP1B1_HUMAN	AP1B1	AP-1 complex subunit beta-1 OS=Homo sapiens GN=AP1B1	104767	0.0866667	0.0491031
tr|I3L4A1|I3L4A1_HUMAN	CHMP6	Charged multivesicular body protein 6 (Fragment) OS=Homo sapiens GN=CHMP6 PE=1 SV=1	26036	0.0866667	0.0866667
tr|A0A075B6R9|A0A075B6R9_HUMAN	IGKV2D-24	Protein IGKV2D-24 (Fragment) OS=Homo sapiens GN=IGKV2D-24 PE=1 SV=1	13128	0.0866667	0.0866667
sp|P00390-2|GSHR_HUMAN	GSR	Isoform Cytoplasmic of Glutathione reductase, mitochondrial OS=Homo sapiens GN=GSR	52238	0.0866667	0.0433333
tr|H0YDJ9|H0YDJ9_HUMAN	CD81	Tetraspanin (Fragment) OS=Homo sapiens GN=CD81 PE=1 SV=1	24994	0.0866667	0.0433333
sp|P23083|HV103_HUMAN	sp|P23083|HV103_HUMAN	Ig heavy chain V-I region V35 OS=Homo sapiens PE=1 SV=1	13114	0.0866667	0.0866667
sp|Q9H7E9-2|CH033_HUMAN	C8orf33	UPF0488 protein C8orf33 OS=Homo sapiens GN=C8orf33	26774	0.0866667	0.0866667
tr|Q5T8R1|Q5T8R1_HUMAN	GSTM5	Glutathione S-transferase Mu 5 OS=Homo sapiens GN=GSTM5 PE=1 SV=2	25860	0.0866667	0.0433333
tr|K7ES11|K7ES11_HUMAN	UBE2O	E2/E3 hybrid ubiquitin-protein ligase UBE2O (Fragment) OS=Homo sapiens GN=UBE2O PE=1 SV=1	89434	0.0866667	0.0448454
sp|Q12907|LMAN2_HUMAN	LMAN2	Vesicular integral-membrane protein VIP36 OS=Homo sapiens GN=LMAN2 PE=1 SV=1	40545	0.0866667	0.0491031
sp|Q9H4X1-2|RGCC_HUMAN	RGCC	Regulator of cell cycle RGCC OS=Homo sapiens GN=RGCC	12973	0.0866667	0.0866667
tr|G3V1B6|G3V1B6_HUMAN	APOO	Apolipoprotein O OS=Homo sapiens GN=APOO PE=1 SV=1	13207	0.0866667	0.0866667
tr|A0A075B7D0|A0A075B7D0_HUMAN	IGHV1OR15-1	Protein IGHV1OR15-1 (Fragment) OS=Homo sapiens GN=IGHV1OR15-1 PE=4 SV=1	13117	0.0866667	0.0866667
sp|Q9H082|RB33B_HUMAN	RAB33B	Ras-related protein Rab-33B OS=Homo sapiens GN=RAB33B PE=1 SV=1	26043	0.0866667	0.0433333
tr|H0Y509|H0Y509_HUMAN	GPR137B	Integral membrane protein GPR137B (Fragment) OS=Homo sapiens GN=GPR137B PE=1 SV=1	26223	0.0866667	0.0433333
sp|P01769|HV308_HUMAN	sp|P01769|HV308_HUMAN	Ig heavy chain V-III region GA OS=Homo sapiens PE=1 SV=1	13271	0.0866667	0.0866667
sp|Q8IWT1-2|SCN4B_HUMAN	SCN4B	Sodium channel subunit beta-4 OS=Homo sapiens GN=SCN4B	13210	0.0866667	0.0866667
tr|M0R1S5|M0R1S5_HUMAN	SLC17A7	Vesicular glutamate transporter 1 (Fragment) OS=Homo sapiens GN=SLC17A7 PE=1 SV=1	13033	0.0866667	0.0866667
sp|P30501|1C02_HUMAN	HLA-C	HLA class I histocompatibility antigen, Cw-2 alpha chain OS=Homo sapiens GN=HLA-C PE=1 SV=1	41468	0.0833333	0.0491031
sp|Q02156|KPCE_HUMAN	PRKCE	Protein kinase C epsilon type OS=Homo sapiens GN=PRKCE PE=1 SV=1	84989	0.0833333	0.0643774
sp|Q5T6V5|CI064_HUMAN	C9orf64	UPF0553 protein C9orf64 OS=Homo sapiens GN=C9orf64 PE=1 SV=1	39460	0.0833333	0.0491031
tr|M0R2K9|M0R2K9_HUMAN	FKBP8	Peptidyl-prolyl cis-trans isomerase (Fragment) OS=Homo sapiens GN=FKBP8 PE=1 SV=2	27795	0.0833333	0.0833333
sp|Q9UBS4|DJB11_HUMAN	DNAJB11	DnaJ homolog subfamily B member 11 OS=Homo sapiens GN=DNAJB11 PE=1 SV=1	40774	0.0833333	0.0491031
sp|O43866|CD5L_HUMAN	CD5L	CD5 antigen-like OS=Homo sapiens GN=CD5L PE=1 SV=1	39603	0.0833333	0.0491031
sp|O95741-2|CPNE6_HUMAN	CPNE6	Copine-6 OS=Homo sapiens GN=CPNE6	68625	0.0833333	0.0440959
sp|Q14677-2|EPN4_HUMAN	CLINT1	Clathrin interactor 1 OS=Homo sapiens GN=CLINT1	68180	0.0833333	0.0440959
tr|B5MCC5|B5MCC5_HUMAN	DLG2	Disks large homolog 2 OS=Homo sapiens GN=DLG2 PE=1 SV=3	40029	0.0833333	0.0491031
sp|Q96S44|PRPK_HUMAN	TP53RK	TP53-regulating kinase OS=Homo sapiens GN=TP53RK PE=1 SV=2	28257	0.0833333	0.0833333
tr|H0YHV1|H0YHV1_HUMAN	SMARCD1	SWI/SNF-related matrix-associated actin-dependent regulator of chromatin subfamily D member 1 (Fragment) OS=Homo sapiens GN=SMARCD1 PE=1 SV=1	13743	0.0833333	0.0833333
tr|F8WF02|F8WF02_HUMAN	PDHB	Pyruvate dehydrogenase E1 component subunit beta, mitochondrial OS=Homo sapiens GN=PDHB PE=1 SV=1	27804	0.0833333	0.0833333
sp|Q15020|SART3_HUMAN	SART3	Squamous cell carcinoma antigen recognized by T-cells 3 OS=Homo sapiens GN=SART3 PE=1 SV=1	110721	0.0833333	0.0643774
tr|Q5VZY9|Q5VZY9_HUMAN	DCLK1	Serine/threonine-protein kinase DCLK1 OS=Homo sapiens GN=DCLK1 PE=1 SV=1	40717	0.0833333	0.0491031
sp|Q7Z7K6-2|CENPV_HUMAN	CENPV	Centromere protein V OS=Homo sapiens GN=CENPV	13749	0.0833333	0.0833333
tr|K7EJ37|K7EJ37_HUMAN	EXOSC10	Exosome component 10 OS=Homo sapiens GN=EXOSC10 PE=1 SV=1	13869	0.0833333	0.0833333
sp|Q6NSW5|FA45B_HUMAN	FAM45B	Protein FAM45B OS=Homo sapiens GN=FAM45B PE=2 SV=1	40830	0.0833333	0.0491031
sp|P24844-2|MYL9_HUMAN	MYL9	Myosin regulatory light polypeptide 9 OS=Homo sapiens GN=MYL9	13857	0.0833333	0.0833333
tr|H0YE72|H0YE72_HUMAN	EEF1D	Elongation factor 1-delta (Fragment) OS=Homo sapiens GN=EEF1D PE=1 SV=1	17699	0.0833333	0.0833333
sp|P27918|PROP_HUMAN	CFP	Properdin OS=Homo sapiens GN=CFP PE=1 SV=2	53751	0.0833333	0.0523874
sp|P0DJI9|SAA2_HUMAN	SAA2	Serum amyloid A-2 protein OS=Homo sapiens GN=SAA2 PE=1 SV=1	13576	0.0833333	0.0833333
sp|P18859-2|ATP5J_HUMAN	ATP5J	ATP synthase-coupling factor 6, mitochondrial OS=Homo sapiens GN=ATP5J	13437	0.0833333	0.0833333
sp|P31153|METK2_HUMAN	MAT2A	S-adenosylmethionine synthase isoform type-2 OS=Homo sapiens GN=MAT2A PE=1 SV=1	43975	0.08	0.046188
sp|Q05193-2|DYN1_HUMAN	DNM1	Dynamin-1 OS=Homo sapiens GN=DNM1	97544	0.08	0.0321455
tr|M0R0Y2|M0R0Y2_HUMAN	NAPA	Alpha-soluble NSF attachment protein OS=Homo sapiens GN=NAPA PE=1 SV=1	29486	0.08	0.08
sp|P42566|EPS15_HUMAN	EPS15	Epidermal growth factor receptor substrate 15 OS=Homo sapiens GN=EPS15 PE=1 SV=2	99222	0.08	0.0416333
sp|Q9BX67|JAM3_HUMAN	JAM3	Junctional adhesion molecule C OS=Homo sapiens GN=JAM3 PE=1 SV=1	35568	0.08	0.08
tr|D6RDM7|D6RDM7_HUMAN	UBE2K	Ubiquitin-conjugating enzyme E2 K (Fragment) OS=Homo sapiens GN=UBE2K PE=1 SV=1	14083	0.08	0.08
tr|I3L0N3|I3L0N3_HUMAN	NSF	Vesicle-fusing ATPase OS=Homo sapiens GN=NSF PE=1 SV=1	82553	0.08	0
tr|Q3SXZ0|Q3SXZ0_HUMAN	C9orf126	C9orf126 protein OS=Homo sapiens GN=C9orf126 PE=1 SV=1	56613	0.08	0.04
tr|Q5T948|Q5T948_HUMAN	PPP2R4	Serine/threonine-protein phosphatase 2A activator (Fragment) OS=Homo sapiens GN=PPP2R4 PE=1 SV=4	28807	0.08	0.04
tr|X6RDA4|X6RDA4_HUMAN	PSPC1	Paraspeckle component 1 (Fragment) OS=Homo sapiens GN=PSPC1 PE=1 SV=1	27371	0.08	0.04
sp|Q8N573-5|OXR1_HUMAN	OXR1	Oxidation resistance protein 1 OS=Homo sapiens GN=OXR1	95147	0.08	0.052915
tr|V9GYF0|V9GYF0_HUMAN	ARHGEF2	Rho guanine nucleotide exchange factor 2 (Fragment) OS=Homo sapiens GN=ARHGEF2 PE=1 SV=1	29574	0.08	0.08
sp|Q7L5N7|PCAT2_HUMAN	LPCAT2	Lysophosphatidylcholine acyltransferase 2 OS=Homo sapiens GN=LPCAT2 PE=1 SV=1	60797	0.08	0.04
tr|J3KTN0|J3KTN0_HUMAN	EIF4A1	Eukaryotic initiation factor 4A-I (Fragment) OS=Homo sapiens GN=EIF4A1 PE=1 SV=1	13954	0.08	0.08
sp|P50453|SPB9_HUMAN	SERPINB9	Serpin B9 OS=Homo sapiens GN=SERPINB9 PE=1 SV=1	43004	0.08	0.046188
sp|O15079-2|SNPH_HUMAN	SNPH	Syntaphilin OS=Homo sapiens GN=SNPH	58752	0.08	0.04
tr|H7BZZ1|H7BZZ1_HUMAN	HS1BP3	HCLS1-binding protein 3 (Fragment) OS=Homo sapiens GN=HS1BP3 PE=1 SV=1	14281	0.08	0.08
tr|G5EA28|G5EA28_HUMAN	ACP2	Acid phosphatase 2, lysosomal, isoform CRA_a OS=Homo sapiens GN=ACP2 PE=1 SV=1	14029	0.08	0.08
tr|Q3HKR1|Q3HKR1_HUMAN	RABGEF1	RAP1 short isoform OS=Homo sapiens GN=RABGEF1 PE=1 SV=1	47638	0.08	0.0416333
tr|H7BZK2|H7BZK2_HUMAN	TRPV2	Transient receptor potential cation channel subfamily V member 2 (Fragment) OS=Homo sapiens GN=TRPV2 PE=1 SV=1	29667	0.08	0.08
tr|A6NDF3|A6NDF3_HUMAN	PBDC1	Protein PBDC1 OS=Homo sapiens GN=PBDC1 PE=1 SV=2	26741	0.08	0.04
sp|Q96DG6|CMBL_HUMAN	CMBL	Carboxymethylenebutenolidase homolog OS=Homo sapiens GN=CMBL PE=1 SV=1	28372	0.08	0.04
sp|Q9NRX4|PHP14_HUMAN	PHPT1	14 kDa phosphohistidine phosphatase OS=Homo sapiens GN=PHPT1 PE=1 SV=1	13995	0.08	0.08
tr|Q5T1P5|Q5T1P5_HUMAN	CLCC1	Chloride channel CLIC-like protein 1 OS=Homo sapiens GN=CLCC1 PE=1 SV=1	30791	0.0766667	0.0766667
tr|G3V3E6|G3V3E6_HUMAN	ERO1L	ERO1-like protein alpha OS=Homo sapiens GN=ERO1L PE=1 SV=1	30351	0.0766667	0.0766667
sp|Q8N461-2|FXL16_HUMAN	FBXL16	F-box/LRR-repeat protein 16 OS=Homo sapiens GN=FBXL16	30088	0.0766667	0.0766667
sp|Q16720-2|AT2B3_HUMAN	ATP2B3	Isoform XA of Plasma membrane calcium-transporting ATPase 3 OS=Homo sapiens GN=ATP2B3	129604	0.0766667	0.0392994
tr|Q5T3L7|Q5T3L7_HUMAN	UROS	Uroporphyrinogen-III synthase OS=Homo sapiens GN=UROS PE=1 SV=1	14913	0.0766667	0.0766667
tr|F5GZF3|F5GZF3_HUMAN	THOC5	THO complex subunit 5 homolog OS=Homo sapiens GN=THOC5 PE=1 SV=1	14985	0.0766667	0.0766667
sp|Q14515-2|SPRL1_HUMAN	SPARCL1	SPARC-like protein 1 OS=Homo sapiens GN=SPARCL1	62520	0.0766667	0.0766667
sp|O43707|ACTN4_HUMAN	ACTN4	Alpha-actinin-4 OS=Homo sapiens GN=ACTN4 PE=1 SV=2	105245	0.0766667	0.0176383
sp|Q15691|MARE1_HUMAN	MAPRE1	Microtubule-associated protein RP/EB family member 1 OS=Homo sapiens GN=MAPRE1 PE=1 SV=3	30151	0.0766667	0.0766667
sp|Q8N1N4-2|K2C78_HUMAN	KRT78	Keratin, type II cytoskeletal 78 OS=Homo sapiens GN=KRT78	45560	0.0766667	0.0766667
sp|Q96KP4-2|CNDP2_HUMAN	CNDP2	Cytosolic non-specific dipeptidase OS=Homo sapiens GN=CNDP2	44090	0.0766667	0.0463081
tr|A6NJH9|A6NJH9_HUMAN	EIF1AY	Eukaryotic translation initiation factor 1A, Y-chromosomal OS=Homo sapiens GN=EIF1AY PE=1 SV=1	14560	0.0766667	0.0766667
tr|D6RJG9|D6RJG9_HUMAN	SNX14	Sorting nexin-14 (Fragment) OS=Homo sapiens GN=SNX14 PE=1 SV=1	97806	0.0766667	0.0622718
tr|E9PF17|E9PF17_HUMAN	VCAN	Versican core protein OS=Homo sapiens GN=VCAN PE=1 SV=2	178487	0.0766667	0.00881917
tr|A0A0A0MSB2|A0A0A0MSB2_HUMAN	FSCN1	Fascin (Fragment) OS=Homo sapiens GN=FSCN1 PE=1 SV=2	15575	0.0733333	0.0733333
sp|Q9BPU6|DPYL5_HUMAN	DPYSL5	Dihydropyrimidinase-related protein 5 OS=Homo sapiens GN=DPYSL5 PE=1 SV=1	61952	0.0733333	0.0366667
sp|O00273-2|DFFA_HUMAN	DFFA	Isoform DFF35 of DNA fragmentation factor subunit alpha OS=Homo sapiens GN=DFFA	29735	0.0733333	0.0366667
sp|P61160-2|ARP2_HUMAN	ACTR2	Actin-related protein 2 OS=Homo sapiens GN=ACTR2	45633	0.0733333	0.0433333
tr|A0A087WXD8|A0A087WXD8_HUMAN	PSD3	PH and SEC7 domain-containing protein 3 OS=Homo sapiens GN=PSD3 PE=1 SV=1	30477	0.0733333	0.0366667
sp|Q9NQC3-6|RTN4_HUMAN	RTN4	Reticulon-4 OS=Homo sapiens GN=RTN4	108782	0.0733333	0.0466667
tr|Q5T0Q6|Q5T0Q6_HUMAN	DPYSL4	Dihydropyrimidinase-related protein 4 OS=Homo sapiens GN=DPYSL4 PE=1 SV=1	44738	0.0733333	0.0433333
sp|P49189-2|AL9A1_HUMAN	ALDH9A1	4-trimethylaminobutyraldehyde dehydrogenase OS=Homo sapiens GN=ALDH9A1	47280	0.0733333	0.0733333
tr|J3QTA6|J3QTA6_HUMAN	CHCHD6	MICOS complex subunit MIC25 OS=Homo sapiens GN=CHCHD6 PE=1 SV=1	29085	0.0733333	0.0366667
sp|P08185|CBG_HUMAN	SERPINA6	Corticosteroid-binding globulin OS=Homo sapiens GN=SERPINA6 PE=1 SV=1	45283	0.0733333	0.0433333
tr|J3QT87|J3QT87_HUMAN	CRBN	Protein cereblon (Fragment) OS=Homo sapiens GN=CRBN PE=1 SV=1	46222	0.0733333	0.0433333
sp|Q6ZTW0-2|TPGS1_HUMAN	TPGS1	Tubulin polyglutamylase complex subunit 1 OS=Homo sapiens GN=TPGS1	29595	0.0733333	0.0366667
tr|F2Z2Y4|F2Z2Y4_HUMAN	PDXK	Pyridoxal kinase OS=Homo sapiens GN=PDXK PE=1 SV=1	30790	0.0733333	0.0366667
tr|A0A0C4DGA3|A0A0C4DGA3_HUMAN	FAM107B	Protein FAM107B (Fragment) OS=Homo sapiens GN=FAM107B PE=4 SV=1	15461	0.0733333	0.0733333
sp|Q9Y277-2|VDAC3_HUMAN	VDAC3	Voltage-dependent anion-selective channel protein 3 OS=Homo sapiens GN=VDAC3	31112	0.0733333	0.0366667
tr|H0YK26|H0YK26_HUMAN	PPP2R5C	Serine/threonine-protein phosphatase 2A 56 kDa regulatory subunit gamma isoform (Fragment) OS=Homo sapiens GN=PPP2R5C PE=1 SV=1	15802	0.0733333	0.0733333
sp|Q9H3H3-2|CK068_HUMAN	C11orf68	UPF0696 protein C11orf68 OS=Homo sapiens GN=C11orf68	31582	0.0733333	0.0366667
sp|Q15166|PON3_HUMAN	PON3	Serum paraoxonase/lactonase 3 OS=Homo sapiens GN=PON3 PE=1 SV=3	39810	0.0733333	0.0366667
tr|H0Y4J6|H0Y4J6_HUMAN	AK1	Adenylate kinase isoenzyme 1 (Fragment) OS=Homo sapiens GN=AK1 PE=1 SV=1	15556	0.0733333	0.0733333
sp|P45974-2|UBP5_HUMAN	USP5	Isoform Short of Ubiquitin carboxyl-terminal hydrolase 5 OS=Homo sapiens GN=USP5	94104	0.0733333	0.0733333
tr|H0YAL7|H0YAL7_HUMAN	EEF1E1	Eukaryotic translation elongation factor 1 epsilon-1 (Fragment) OS=Homo sapiens GN=EEF1E1 PE=4 SV=1	15444	0.0733333	0.0733333
tr|S4R406|S4R406_HUMAN	SORBS1	Sorbin and SH3 domain-containing protein 1 (Fragment) OS=Homo sapiens GN=SORBS1 PE=1 SV=4	15188	0.0733333	0.0733333
tr|A0A087WVQ6|A0A087WVQ6_HUMAN	CLTC	Clathrin heavy chain 1 OS=Homo sapiens GN=CLTC PE=1 SV=1	193703	0.07	0.0360555
tr|A0A0C4DGB5|A0A0C4DGB5_HUMAN	CAST	Calpastatin OS=Homo sapiens GN=CAST PE=4 SV=1	81349	0.07	0.0404145
sp|Q03113|GNA12_HUMAN	GNA12	Guanine nucleotide-binding protein subunit alpha-12 OS=Homo sapiens GN=GNA12 PE=1 SV=4	44422	0.07	0
sp|Q92563|TICN2_HUMAN	SPOCK2	Testican-2 OS=Homo sapiens GN=SPOCK2 PE=1 SV=1	48174	0.07	0.0404145
tr|A0A087WVQ9|A0A087WVQ9_HUMAN	EEF1A1	Elongation factor 1-alpha 1 OS=Homo sapiens GN=EEF1A1 PE=1 SV=1	48195	0.07	0.0404145
sp|Q15181|IPYR_HUMAN	PPA1	Inorganic pyrophosphatase OS=Homo sapiens GN=PPA1 PE=1 SV=2	33095	0.07	0.07
tr|H0YJ60|H0YJ60_HUMAN	DCAF8	DDB1- and CUL4-associated factor 8 (Fragment) OS=Homo sapiens GN=DCAF8 PE=1 SV=1	33875	0.07	0.07
sp|P16615-2|AT2A2_HUMAN	ATP2A2	Sarcoplasmic/endoplasmic reticulum calcium ATPase 2 OS=Homo sapiens GN=ATP2A2	111103	0.07	0.0360555
tr|A0A087WUR6|A0A087WUR6_HUMAN	CAMK1D	Calcium/calmodulin-dependent protein kinase type 1D OS=Homo sapiens GN=CAMK1D PE=1 SV=1	32851	0.07	0.07
sp|P04181-2|OAT_HUMAN	OAT	Ornithine aminotransferase, mitochondrial OS=Homo sapiens GN=OAT	33117	0.07	0.07
sp|Q9NVG8-2|TBC13_HUMAN	TBC1D13	TBC1 domain family member 13 OS=Homo sapiens GN=TBC1D13	32607	0.07	0.07
tr|H3BQQ4|H3BQQ4_HUMAN	GFER	FAD-linked sulfhydryl oxidase ALR OS=Homo sapiens GN=GFER PE=1 SV=1	15842	0.07	0.07
tr|M0QYW5|M0QYW5_HUMAN	DAPK3	Death-associated protein kinase 3 (Fragment) OS=Homo sapiens GN=DAPK3 PE=1 SV=1	16482	0.07	0.07
sp|P06331|HV209_HUMAN	sp|P06331|HV209_HUMAN	Ig heavy chain V-II region ARH-77 OS=Homo sapiens PE=4 SV=1	16389	0.07	0.07
sp|Q6P161|RM54_HUMAN	MRPL54	39S ribosomal protein L54, mitochondrial OS=Homo sapiens GN=MRPL54 PE=1 SV=1	15866	0.07	0.07
tr|E7EPN9|E7EPN9_HUMAN	PRRC2C	Protein PRRC2C OS=Homo sapiens GN=PRRC2C PE=1 SV=1	309159	0.07	0.07
sp|P52907|CAZA1_HUMAN	CAPZA1	F-actin-capping protein subunit alpha-1 OS=Homo sapiens GN=CAPZA1 PE=1 SV=3	33073	0.07	0.07
tr|H0Y9K8|H0Y9K8_HUMAN	CENPK	Centromere protein K (Fragment) OS=Homo sapiens GN=CENPK PE=1 SV=1	16228	0.07	0.07
tr|J3QKY4|J3QKY4_HUMAN	PRR11	Proline-rich protein 11 (Fragment) OS=Homo sapiens GN=PRR11 PE=1 SV=1	17130	0.07	0.07
tr|A0A087WZQ7|A0A087WZQ7_HUMAN	NAPB	Beta-soluble NSF attachment protein OS=Homo sapiens GN=NAPB PE=1 SV=1	34238	0.0666667	0.0666667
sp|P11216|PYGB_HUMAN	PYGB	Glycogen phosphorylase, brain form OS=Homo sapiens GN=PYGB PE=1 SV=5	97319	0.0666667	0.0333333
tr|H0YCR7|H0YCR7_HUMAN	RNH1	Ribonuclease inhibitor (Fragment) OS=Homo sapiens GN=RNH1 PE=1 SV=1	31742	0.0666667	0.0333333
tr|U3KQ32|U3KQ32_HUMAN	TP53I11	Tumor protein p53-inducible protein 11 OS=Homo sapiens GN=TP53I11 PE=1 SV=1	16827	0.0666667	0.0666667
tr|X6RKN2|X6RKN2_HUMAN	NFASC	Neurofascin (Fragment) OS=Homo sapiens GN=NFASC PE=1 SV=1	131848	0.0666667	0.0352767
tr|F5GZS6|F5GZS6_HUMAN	SLC3A2	4F2 cell-surface antigen heavy chain OS=Homo sapiens GN=SLC3A2 PE=1 SV=1	65003	0.0666667	0.0333333
sp|Q99943|PLCA_HUMAN	AGPAT1	1-acyl-sn-glycerol-3-phosphate acyltransferase alpha OS=Homo sapiens GN=AGPAT1 PE=1 SV=2	32038	0.0666667	0.0333333
tr|A0A087WY99|A0A087WY99_HUMAN	OPLAH	5-oxoprolinase (Fragment) OS=Homo sapiens GN=OPLAH PE=1 SV=2	17205	0.0666667	0.0666667
sp|Q6RW13-2|ATRAP_HUMAN	AGTRAP	Type-1 angiotensin II receptor-associated protein OS=Homo sapiens GN=AGTRAP	16830	0.0666667	0.0666667
tr|A0A087WTG7|A0A087WTG7_HUMAN	DPP6	Dipeptidyl aminopeptidase-like protein 6 OS=Homo sapiens GN=DPP6 PE=1 SV=1	33055	0.0666667	0.0333333
sp|P07357|CO8A_HUMAN	C8A	Complement component C8 alpha chain OS=Homo sapiens GN=C8A PE=1 SV=2	66832	0.0666667	0.0166667
sp|Q9HCM2|PLXA4_HUMAN	PLXNA4	Plexin-A4 OS=Homo sapiens GN=PLXNA4 PE=1 SV=4	215682	0.0666667	0.0352767
sp|Q13643|FHL3_HUMAN	FHL3	Four and a half LIM domains protein 3 OS=Homo sapiens GN=FHL3 PE=1 SV=4	33166	0.0666667	0.0333333
sp|P55036|PSMD4_HUMAN	PSMD4	26S proteasome non-ATPase regulatory subunit 4 OS=Homo sapiens GN=PSMD4 PE=1 SV=1	40939	0.0666667	0.0523874
sp|Q92538-2|GBF1_HUMAN	GBF1	Golgi-specific brefeldin A-resistance guanine nucleotide exchange factor 1 OS=Homo sapiens GN=GBF1	208066	0.0666667	0.05696
sp|Q9BPX5|ARP5L_HUMAN	ARPC5L	Actin-related protein 2/3 complex subunit 5-like protein OS=Homo sapiens GN=ARPC5L PE=1 SV=1	16931	0.0666667	0.0666667
sp|Q5JVS0|HABP4_HUMAN	HABP4	Intracellular hyaluronan-binding protein 4 OS=Homo sapiens GN=HABP4 PE=1 SV=1	45872	0.0666667	0.0333333
tr|B1AKR6|B1AKR6_HUMAN	DYNLRB1	Dynein light chain roadblock-type 1 OS=Homo sapiens GN=DYNLRB1 PE=1 SV=1	16527	0.0666667	0.0666667
sp|Q5JXB2|UE2NL_HUMAN	UBE2NL	Putative ubiquitin-conjugating enzyme E2 N-like OS=Homo sapiens GN=UBE2NL PE=1 SV=1	17366	0.0666667	0.0666667
tr|Q5T9Q5|Q5T9Q5_HUMAN	SUCLA2	Succinyl-CoA ligase [ADP-forming] subunit beta, mitochondrial (Fragment) OS=Homo sapiens GN=SUCLA2 PE=1 SV=1	32361	0.0666667	0.0333333
sp|P30084|ECHM_HUMAN	ECHS1	Enoyl-CoA hydratase, mitochondrial OS=Homo sapiens GN=ECHS1 PE=1 SV=4	31823	0.0666667	0.0333333
sp|O76096|CYTF_HUMAN	CST7	Cystatin-F OS=Homo sapiens GN=CST7 PE=1 SV=1	16899	0.0666667	0.0666667
tr|Q6P452|Q6P452_HUMAN	ANXA4	ANXA4 protein OS=Homo sapiens GN=ANXA4 PE=1 SV=1	33759	0.0666667	0.0333333
tr|B1AMN7|B1AMN7_HUMAN	CTTNBP2NL	CTTNBP2 N-terminal-like protein (Fragment) OS=Homo sapiens GN=CTTNBP2NL PE=1 SV=1	31929	0.0666667	0.0333333
tr|M0QXB4|M0QXB4_HUMAN	COPE	Coatomer protein complex, subunit epsilon, isoform CRA_g OS=Homo sapiens GN=COPE PE=1 SV=1	37072	0.0633333	0.0633333
sp|Q9NRX5|SERC1_HUMAN	SERINC1	Serine incorporator 1 OS=Homo sapiens GN=SERINC1 PE=1 SV=1	51488	0.0633333	0.0375648
tr|H3BLZ2|H3BLZ2_HUMAN	DBNDD1	Dysbindin domain-containing protein 1 OS=Homo sapiens GN=DBNDD1 PE=1 SV=1	17839	0.0633333	0.0633333
sp|Q9UIJ7-2|KAD3_HUMAN	AK3	GTP:AMP phosphotransferase AK3, mitochondrial OS=Homo sapiens GN=AK3	18181	0.0633333	0.0633333
tr|C9J8Q5|C9J8Q5_HUMAN	ALDH5A1	Succinate-semialdehyde dehydrogenase, mitochondrial OS=Homo sapiens GN=ALDH5A1 PE=1 SV=1	54689	0.0633333	0.0633333
tr|E7EV59|E7EV59_HUMAN	ATP6V1C1	V-type proton ATPase subunit C 1 OS=Homo sapiens GN=ATP6V1C1 PE=1 SV=1	35800	0.0633333	0.0633333
tr|K7EM13|K7EM13_HUMAN	PRKAR1A	cAMP-dependent protein kinase type I-alpha regulatory subunit (Fragment) OS=Homo sapiens GN=PRKAR1A PE=1 SV=1	17504	0.0633333	0.0633333
tr|J3KRI4|J3KRI4_HUMAN	DYNC1LI2	Cytoplasmic dynein 1 light intermediate chain 2 (Fragment) OS=Homo sapiens GN=DYNC1LI2 PE=1 SV=1	17767	0.0633333	0.0633333
tr|C9JAK5|C9JAK5_HUMAN	ARF4	ADP-ribosylation factor 4 OS=Homo sapiens GN=ARF4 PE=1 SV=1	17802	0.0633333	0.0633333
sp|Q13790|APOF_HUMAN	APOF	Apolipoprotein F OS=Homo sapiens GN=APOF PE=1 SV=2	35719	0.0633333	0.0633333
tr|H3BQ94|H3BQ94_HUMAN	NPTN	Neuroplastin (Fragment) OS=Homo sapiens GN=NPTN PE=1 SV=1	17405	0.0633333	0.0633333
tr|E9PP21|E9PP21_HUMAN	CSRP1	Cysteine and glycine-rich protein 1 OS=Homo sapiens GN=CSRP1 PE=1 SV=1	17556	0.0633333	0.0633333
sp|O75891-3|AL1L1_HUMAN	ALDH1L1	Cytosolic 10-formyltetrahydrofolate dehydrogenase OS=Homo sapiens GN=ALDH1L1	100545	0.06	0.0416333
sp|P38646|GRP75_HUMAN	HSPA9	Stress-70 protein, mitochondrial OS=Homo sapiens GN=HSPA9 PE=1 SV=2	73920	0.06	0.03
sp|Q16643-2|DREB_HUMAN	DBN1	Drebrin OS=Homo sapiens GN=DBN1	72068	0.06	0.03
sp|Q15555-3|MARE2_HUMAN	MAPRE2	Microtubule-associated protein RP/EB family member 2 OS=Homo sapiens GN=MAPRE2	36061	0.06	0.03
sp|Q14982-2|OPCM_HUMAN	OPCML	Opioid-binding protein/cell adhesion molecule OS=Homo sapiens GN=OPCML	37643	0.06	0.06
tr|A0A0A0MRG2|A0A0A0MRG2_HUMAN	APP	Amyloid beta A4 protein OS=Homo sapiens GN=APP PE=1 SV=1	75747	0.06	0.06
tr|F5GZY1|F5GZY1_HUMAN	C6orf211	UPF0364 protein C6orf211 OS=Homo sapiens GN=C6orf211 PE=1 SV=1	37672	0.06	0.06
tr|B7ZAR1|B7ZAR1_HUMAN	CCT5	T-complex protein 1 subunit epsilon OS=Homo sapiens GN=CCT5 PE=1 SV=1	55770	0.06	0.034641
sp|Q8N3V7-2|SYNPO_HUMAN	SYNPO	Synaptopodin OS=Homo sapiens GN=SYNPO	96736	0.06	0.0321455
sp|Q14697-2|GANAB_HUMAN	GANAB	Neutral alpha-glucosidase AB OS=Homo sapiens GN=GANAB	109825	0.06	0.0321455
tr|A0A024R4K9|A0A024R4K9_HUMAN	TMPIT	Transmembrane protein 120A OS=Homo sapiens GN=TMPIT PE=1 SV=1	36207	0.06	0.03
sp|P23786|CPT2_HUMAN	CPT2	Carnitine O-palmitoyltransferase 2, mitochondrial OS=Homo sapiens GN=CPT2 PE=1 SV=2	74244	0.06	0.03
tr|Q5VU77|Q5VU77_HUMAN	UBAP2L	Ubiquitin-associated protein 2-like (Fragment) OS=Homo sapiens GN=UBAP2L PE=1 SV=1	38109	0.06	0.03
tr|D6RF62|D6RF62_HUMAN	PAICS	Multifunctional protein ADE2 OS=Homo sapiens GN=PAICS PE=1 SV=1	37658	0.06	0.03
sp|Q9NYU2-2|UGGG1_HUMAN	UGGT1	UDP-glucose:glycoprotein glucosyltransferase 1 OS=Homo sapiens GN=UGGT1	175437	0.06	0.0305505
tr|K7EIK4|K7EIK4_HUMAN	THOP1	Thimet oligopeptidase (Fragment) OS=Homo sapiens GN=THOP1 PE=1 SV=1	19240	0.06	0.06
sp|Q8N335|GPD1L_HUMAN	GPD1L	Glycerol-3-phosphate dehydrogenase 1-like protein OS=Homo sapiens GN=GPD1L PE=1 SV=1	39021	0.06	0.06
tr|M0QWZ7|M0QWZ7_HUMAN	SARS2	Serine--tRNA ligase, mitochondrial OS=Homo sapiens GN=SARS2 PE=1 SV=1	58602	0.06	0.034641
tr|F5H4U6|F5H4U6_HUMAN	ACSBG1	Long-chain-fatty-acid--CoA ligase ACSBG1 OS=Homo sapiens GN=ACSBG1 PE=1 SV=1	54465	0.06	0.034641
sp|Q9UMX5|NENF_HUMAN	NENF	Neudesin OS=Homo sapiens GN=NENF PE=1 SV=1	18845	0.06	0.06
tr|F8W7C6|F8W7C6_HUMAN	RPL10	60S ribosomal protein L10 OS=Homo sapiens GN=RPL10 PE=1 SV=2	18781	0.06	0.06
sp|P34896-2|GLYC_HUMAN	SHMT1	Serine hydroxymethyltransferase, cytosolic OS=Homo sapiens GN=SHMT1	49567	0.06	0.06
tr|H0Y7N2|H0Y7N2_HUMAN	ATXN10	Ataxin-10 (Fragment) OS=Homo sapiens GN=ATXN10 PE=1 SV=1	19107	0.06	0.06
sp|Q92575|UBXN4_HUMAN	UBXN4	UBX domain-containing protein 4 OS=Homo sapiens GN=UBXN4 PE=1 SV=2	57028	0.06	0.034641
sp|Q9H0Q0|FA49A_HUMAN	FAM49A	Protein FAM49A OS=Homo sapiens GN=FAM49A PE=1 SV=1	37688	0.06	0.03
tr|A6NNI4|A6NNI4_HUMAN	CD9	Tetraspanin OS=Homo sapiens GN=CD9 PE=1 SV=1	18265	0.06	0.06
sp|P78324-2|SHPS1_HUMAN	SIRPA	Tyrosine-protein phosphatase non-receptor type substrate 1 OS=Homo sapiens GN=SIRPA	55873	0.06	0.034641
sp|P30101|PDIA3_HUMAN	PDIA3	Protein disulfide-isomerase A3 OS=Homo sapiens GN=PDIA3 PE=1 SV=4	57146	0.06	0.034641
sp|Q99832-3|TCPH_HUMAN	CCT7	T-complex protein 1 subunit eta OS=Homo sapiens GN=CCT7	55226	0.06	0.06
sp|Q9UQ80-2|PA2G4_HUMAN	PA2G4	Proliferation-associated protein 2G4 OS=Homo sapiens GN=PA2G4	38320	0.06	0.03
tr|H0YCM0|H0YCM0_HUMAN	PAK1	Serine/threonine-protein kinase PAK 1 (Fragment) OS=Homo sapiens GN=PAK1 PE=1 SV=1	18678	0.06	0.06
tr|I3L1M4|I3L1M4_HUMAN	ALDH3A2	Fatty aldehyde dehydrogenase (Fragment) OS=Homo sapiens GN=ALDH3A2 PE=1 SV=1	18870	0.06	0.06
tr|A6NIZ0|A6NIZ0_HUMAN	NDEL1	Nuclear distribution protein nudE-like 1 OS=Homo sapiens GN=NDEL1 PE=1 SV=4	30677	0.06	0.06
sp|Q8N5N7|RM50_HUMAN	MRPL50	39S ribosomal protein L50, mitochondrial OS=Homo sapiens GN=MRPL50 PE=1 SV=2	18484	0.06	0.06
tr|H0YEU2|H0YEU2_HUMAN	RPS3	40S ribosomal protein S3 (Fragment) OS=Homo sapiens GN=RPS3 PE=1 SV=1	18774	0.06	0.06
tr|A0A087WX08|A0A087WX08_HUMAN	ADD3	Gamma-adducin OS=Homo sapiens GN=ADD3 PE=1 SV=1	75670	0.06	0.03
sp|Q06033-2|ITIH3_HUMAN	ITIH3	Inter-alpha-trypsin inhibitor heavy chain H3 OS=Homo sapiens GN=ITIH3	99550	0.06	0.02
sp|Q9NRN7|ADPPT_HUMAN	AASDHPPT	L-aminoadipate-semialdehyde dehydrogenase-phosphopantetheinyl transferase OS=Homo sapiens GN=AASDHPPT PE=1 SV=2	35981	0.06	0.03
tr|Q3BDU5|Q3BDU5_HUMAN	LMNA	Prelamin-A/C OS=Homo sapiens GN=LMNA PE=1 SV=1	55605	0.06	0.034641
sp|Q02252-2|MMSA_HUMAN	ALDH6A1	Methylmalonate-semialdehyde dehydrogenase [acylating], mitochondrial OS=Homo sapiens GN=ALDH6A1	56648	0.06	0.034641
tr|C9JTK4|C9JTK4_HUMAN	AP2M1	AP-2 complex subunit mu (Fragment) OS=Homo sapiens GN=AP2M1 PE=1 SV=1	18369	0.06	0.06
sp|P35580-2|MYH10_HUMAN	MYH10	Myosin-10 OS=Homo sapiens GN=MYH10	231606	0.0566667	0.024037
tr|A0A0A0MS54|A0A0A0MS54_HUMAN	PRKACB	cAMP-dependent protein kinase catalytic subunit beta OS=Homo sapiens GN=PRKACB PE=1 SV=1	41453	0.0566667	0.0566667
sp|Q9H4A4|AMPB_HUMAN	RNPEP	Aminopeptidase B OS=Homo sapiens GN=RNPEP PE=1 SV=2	73234	0.0566667	0.0566667
sp|Q5JSH3-2|WDR44_HUMAN	WDR44	WD repeat-containing protein 44 OS=Homo sapiens GN=WDR44	100911	0.0566667	0.0296273
tr|B1AN99|B1AN99_HUMAN	PRSS3	Trypsin-3 (Fragment) OS=Homo sapiens GN=PRSS3 PE=1 SV=4	19561	0.0566667	0.0566667
tr|F2Z2J1|F2Z2J1_HUMAN	RPS6KA2	Ribosomal protein S6 kinase OS=Homo sapiens GN=RPS6KA2 PE=1 SV=1	86093	0.0566667	0.0384419
tr|B7Z509|B7Z509_HUMAN	GLS	Glutaminase kidney isoform, mitochondrial OS=Homo sapiens GN=GLS PE=1 SV=1	20090	0.0566667	0.0566667
tr|H0YAC1|H0YAC1_HUMAN	KLKB1	Plasma kallikrein (Fragment) OS=Homo sapiens GN=KLKB1 PE=1 SV=1	79001	0.0566667	0.0384419
sp|P28066-2|PSA5_HUMAN	PSMA5	Proteasome subunit alpha type-5 OS=Homo sapiens GN=PSMA5	20136	0.0566667	0.0566667
tr|F6SYF8|F6SYF8_HUMAN	DKK3	Dickkopf-related protein 3 OS=Homo sapiens GN=DKK3 PE=1 SV=1	41121	0.0566667	0.0566667
tr|E9PNU3|E9PNU3_HUMAN	ILDR2	Immunoglobulin-like domain-containing receptor 2 OS=Homo sapiens GN=ILDR2 PE=1 SV=1	66465	0.0566667	0.0566667
sp|Q8IUZ5-2|AT2L2_HUMAN	PHYKPL	5-phosphohydroxy-L-lysine phospho-lyase OS=Homo sapiens GN=PHYKPL	12030	0.0566667	0.0566667
tr|G3XAN5|G3XAN5_HUMAN	ASPH	Aspartate beta-hydroxylase, isoform CRA_c OS=Homo sapiens GN=ASPH PE=1 SV=1	19413	0.0566667	0.0566667
tr|H0YA27|H0YA27_HUMAN	CCNI	Cyclin-I (Fragment) OS=Homo sapiens GN=CCNI PE=4 SV=1	20118	0.0566667	0.0566667
sp|Q9ULZ3-2|ASC_HUMAN	PYCARD	Apoptosis-associated speck-like protein containing a CARD OS=Homo sapiens GN=PYCARD	20013	0.0566667	0.0566667
tr|H0YN26|H0YN26_HUMAN	ANP32A	Acidic leucine-rich nuclear phosphoprotein 32 family member A OS=Homo sapiens GN=ANP32A PE=1 SV=1	20099	0.0566667	0.0566667
sp|P46821|MAP1B_HUMAN	MAP1B	Microtubule-associated protein 1B OS=Homo sapiens GN=MAP1B PE=1 SV=2	271665	0.0566667	0.0202759
sp|P23471-2|PTPRZ_HUMAN	PTPRZ1	Receptor-type tyrosine-protein phosphatase zeta OS=Homo sapiens GN=PTPRZ1	254774	0.0566667	0.02848
sp|Q16799|RTN1_HUMAN	RTN1	Reticulon-1 OS=Homo sapiens GN=RTN1 PE=1 SV=1	83851	0.0566667	0.02848
sp|Q13451|FKBP5_HUMAN	FKBP5	Peptidyl-prolyl cis-trans isomerase FKBP5 OS=Homo sapiens GN=FKBP5 PE=1 SV=2	51693	0.0566667	0.031798
sp|Q86UW8|HPLN4_HUMAN	HAPLN4	Hyaluronan and proteoglycan link protein 4 OS=Homo sapiens GN=HAPLN4 PE=2 SV=1	43402	0.0533333	0.0533333
sp|Q9UQ90|SPG7_HUMAN	SPG7	Paraplegin OS=Homo sapiens GN=SPG7 PE=1 SV=2	88407	0.0533333	0.0266667
sp|Q86UE4|LYRIC_HUMAN	MTDH	Protein LYRIC OS=Homo sapiens GN=MTDH PE=1 SV=2	63856	0.0533333	0.031798
tr|B4DXW1|B4DXW1_HUMAN	ACTR3	Actin-related protein 3 OS=Homo sapiens GN=ACTR3 PE=1 SV=1	42262	0.0533333	0.0533333
sp|P61019-2|RAB2A_HUMAN	RAB2A	Ras-related protein Rab-2A OS=Homo sapiens GN=RAB2A	20948	0.0533333	0.0533333
sp|Q12906-2|ILF3_HUMAN	ILF3	Interleukin enhancer-binding factor 3 OS=Homo sapiens GN=ILF3	76441	0.0533333	0.0352767
sp|P51687|SUOX_HUMAN	SUOX	Sulfite oxidase, mitochondrial OS=Homo sapiens GN=SUOX PE=1 SV=2	60759	0.0533333	0.031798
tr|Q5TD07|Q5TD07_HUMAN	NQO2	Ribosyldihydronicotinamide dehydrogenase [quinone] OS=Homo sapiens GN=NQO2 PE=1 SV=1	21695	0.0533333	0.0533333
tr|A0A087WZ15|A0A087WZ15_HUMAN	CAP2	Adenylyl cyclase-associated protein OS=Homo sapiens GN=CAP2 PE=1 SV=1	43809	0.0533333	0.0533333
sp|P48637-2|GSHB_HUMAN	GSS	Glutathione synthetase OS=Homo sapiens GN=GSS	40495	0.0533333	0.0266667
sp|P22033|MUTA_HUMAN	MUT	Methylmalonyl-CoA mutase, mitochondrial OS=Homo sapiens GN=MUT PE=1 SV=4	83538	0.0533333	0.0266667
sp|Q9UQ16-5|DYN3_HUMAN	DNM3	Dynamin-3 OS=Homo sapiens GN=DNM3	63069	0.0533333	0.0185592
tr|A0A0A0MRP7|A0A0A0MRP7_HUMAN	BCAS1	Breast carcinoma-amplified sequence 1 OS=Homo sapiens GN=BCAS1 PE=1 SV=1	41566	0.0533333	0.0266667
tr|A0A087WUS7|A0A087WUS7_HUMAN	IGHD	Ig delta chain C region OS=Homo sapiens GN=IGHD PE=1 SV=1	42782	0.0533333	0.0533333
sp|P21810|PGS1_HUMAN	BGN	Biglycan OS=Homo sapiens GN=BGN PE=1 SV=2	42027	0.0533333	0.0533333
tr|A0A087WUK2|A0A087WUK2_HUMAN	HNRNPDL	Heterogeneous nuclear ribonucleoprotein D-like OS=Homo sapiens GN=HNRNPDL PE=1 SV=1	40187	0.0533333	0.0266667
tr|A0A087WZK9|A0A087WZK9_HUMAN	EIF3H	Eukaryotic translation initiation factor 3 subunit H OS=Homo sapiens GN=EIF3H PE=1 SV=1	39736	0.0533333	0.0266667
tr|A0A087WWZ5|A0A087WWZ5_HUMAN	42252	Septin-5 OS=Homo sapiens GN=SEPT5 PE=1 SV=1	20372	0.0533333	0.0533333
sp|P36957-2|ODO2_HUMAN	DLST	Dihydrolipoyllysine-residue succinyltransferase component of 2-oxoglutarate dehydrogenase complex, mitochondrial OS=Homo sapiens GN=DLST	39585	0.0533333	0.0266667
sp|Q16610|ECM1_HUMAN	ECM1	Extracellular matrix protein 1 OS=Homo sapiens GN=ECM1 PE=1 SV=2	62232	0.0533333	0.0533333
tr|H7C3N9|H7C3N9_HUMAN	LRRFIP2	Leucine-rich repeat flightless-interacting protein 2 (Fragment) OS=Homo sapiens GN=LRRFIP2 PE=1 SV=1	21205	0.0533333	0.0533333
sp|O00425-2|IF2B3_HUMAN	IGF2BP3	Insulin-like growth factor 2 mRNA-binding protein 3 OS=Homo sapiens GN=IGF2BP3	21673	0.0533333	0.0533333
sp|Q8WXF7-2|ATLA1_HUMAN	ATL1	Atlastin-1 OS=Homo sapiens GN=ATL1	63357	0.0533333	0.031798
tr|C9J0M4|C9J0M4_HUMAN	BCAP31	B-cell receptor-associated protein 31 (Fragment) OS=Homo sapiens GN=BCAP31 PE=1 SV=1	21384	0.0533333	0.0533333
sp|P84085|ARF5_HUMAN	ARF5	ADP-ribosylation factor 5 OS=Homo sapiens GN=ARF5 PE=1 SV=2	20631	0.0533333	0.0533333
tr|A0A087WUZ8|A0A087WUZ8_HUMAN	MRPS34	28S ribosomal protein S34, mitochondrial OS=Homo sapiens GN=MRPS34 PE=1 SV=1	20764	0.0533333	0.0533333
sp|P01344-3|IGF2_HUMAN	IGF2	Insulin-like growth factor II OS=Homo sapiens GN=IGF2	26770	0.0533333	0.0533333
tr|Q5VZW6|Q5VZW6_HUMAN	AGTPBP1	Cytosolic carboxypeptidase 1 OS=Homo sapiens GN=AGTPBP1 PE=1 SV=1	20762	0.0533333	0.0533333
sp|P78559-2|MAP1A_HUMAN	MAP1A	Microtubule-associated protein 1A OS=Homo sapiens GN=MAP1A	306967	0.05	0.023094
sp|O95671-2|ASML_HUMAN	ASMTL	N-acetylserotonin O-methyltransferase-like protein OS=Homo sapiens GN=ASMTL	67891	0.05	0.0288675
tr|A0A087X0M8|A0A087X0M8_HUMAN	CHL1	Neural cell adhesion molecule L1-like protein OS=Homo sapiens GN=CHL1 PE=1 SV=1	131796	0.05	0.0288675
sp|P43304-2|GPDM_HUMAN	GPD2	Glycerol-3-phosphate dehydrogenase, mitochondrial OS=Homo sapiens GN=GPD2	67888	0.05	0.0288675
tr|H7C0E5|H7C0E5_HUMAN	ZPR1	Zinc finger protein ZPR1 (Fragment) OS=Homo sapiens GN=ZPR1 PE=1 SV=1	43083	0.05	0.0251661
tr|A0A0A0MSQ0|A0A0A0MSQ0_HUMAN	PLS3	Plastin-3 OS=Homo sapiens GN=PLS3 PE=1 SV=1	69804	0.05	0.0288675
tr|E7EQR4|E7EQR4_HUMAN	EZR	Ezrin OS=Homo sapiens GN=EZR PE=1 SV=3	69443	0.05	0.0288675
sp|P49588-2|SYAC_HUMAN	AARS	Alanine--tRNA ligase, cytoplasmic OS=Homo sapiens GN=AARS	109990	0.05	0.0264575
sp|O60763-2|USO1_HUMAN	USO1	General vesicular transport factor p115 OS=Homo sapiens GN=USO1	110039	0.05	0.0264575
sp|P50570-2|DYN2_HUMAN	DNM2	Dynamin-2 OS=Homo sapiens GN=DNM2	97933	0.05	0.02
sp|Q9NUJ1-3|ABHDA_HUMAN	ABHD10	Mycophenolic acid acyl-glucuronide esterase, mitochondrial OS=Homo sapiens GN=ABHD10	22355	0.05	0.05
tr|Q5T3N1|Q5T3N1_HUMAN	ANXA1	Annexin (Fragment) OS=Homo sapiens GN=ANXA1 PE=1 SV=1	22741	0.05	0.05
sp|P22314-2|UBA1_HUMAN	UBA1	Ubiquitin-like modifier-activating enzyme 1 OS=Homo sapiens GN=UBA1	114755	0.05	0.0360555
tr|D6RB01|D6RB01_HUMAN	FAM169A	Soluble lamin-associated protein of 75 kDa OS=Homo sapiens GN=FAM169A PE=1 SV=1	68298	0.05	0.05
sp|O43150-2|ASAP2_HUMAN	ASAP2	Arf-GAP with SH3 domain, ANK repeat and PH domain-containing protein 2 OS=Homo sapiens GN=ASAP2	108170	0.05	0.0264575
sp|Q02413|DSG1_HUMAN	DSG1	Desmoglein-1 OS=Homo sapiens GN=DSG1 PE=1 SV=2	114702	0.05	0.05
tr|Q5W0H4|Q5W0H4_HUMAN	TPT1	Translationally-controlled tumor protein OS=Homo sapiens GN=TPT1 PE=1 SV=1	21626	0.05	0.05
tr|B3KQ25|B3KQ25_HUMAN	PSME3	Proteasome activator complex subunit 3 OS=Homo sapiens GN=PSME3 PE=1 SV=1	22555	0.05	0.05
sp|P07360|CO8G_HUMAN	C8G	Complement component C8 gamma chain OS=Homo sapiens GN=C8G PE=1 SV=3	22435	0.05	0.05
tr|G3XAM2|G3XAM2_HUMAN	CFI	Complement factor I OS=Homo sapiens GN=CFI PE=1 SV=1	67411	0.05	0.05
tr|Q5T6Z8|Q5T6Z8_HUMAN	TMEM59	Transmembrane protein 59 OS=Homo sapiens GN=TMEM59 PE=1 SV=1	22017	0.05	0.05
sp|O60749-2|SNX2_HUMAN	SNX2	Sorting nexin-2 OS=Homo sapiens GN=SNX2	46183	0.05	0.05
tr|U3KQG5|U3KQG5_HUMAN	CD200	OX-2 membrane glycoprotein (Fragment) OS=Homo sapiens GN=CD200 PE=1 SV=1	22850	0.05	0.05
sp|Q13228-2|SBP1_HUMAN	SELENBP1	Selenium-binding protein 1 OS=Homo sapiens GN=SELENBP1	45662	0.05	0.05
tr|H0YAT1|H0YAT1_HUMAN	SH2D4A	SH2 domain-containing protein 4A (Fragment) OS=Homo sapiens GN=SH2D4A PE=1 SV=1	22750	0.05	0.05
tr|K7EK08|K7EK08_HUMAN	CTIF	CBP80/20-dependent translation initiation factor (Fragment) OS=Homo sapiens GN=CTIF PE=1 SV=2	22007	0.05	0.05
sp|Q9BUN5|CC28B_HUMAN	CCDC28B	Coiled-coil domain-containing protein 28B OS=Homo sapiens GN=CCDC28B PE=1 SV=2	22251	0.05	0.05
tr|H0YGX7|H0YGX7_HUMAN	ARHGDIB	Rho GDP-dissociation inhibitor 2 (Fragment) OS=Homo sapiens GN=ARHGDIB PE=1 SV=1	22427	0.05	0.05
tr|E9PCR7|E9PCR7_HUMAN	OGDH	2-oxoglutarate dehydrogenase, mitochondrial OS=Homo sapiens GN=OGDH PE=1 SV=1	118788	0.0466667	0.0328295
tr|B0QY89|B0QY89_HUMAN	EIF3L	Eukaryotic translation initiation factor 3 subunit L OS=Homo sapiens GN=EIF3L PE=1 SV=1	71085	0.0466667	0.0260342
tr|B1ALY0|B1ALY0_HUMAN	PALM2-AKAP2	Protein PALM2-AKAP2 (Fragment) OS=Homo sapiens GN=PALM2-AKAP2 PE=1 SV=1	47712	0.0466667	0.0466667
sp|Q96KS9|F167A_HUMAN	FAM167A	Protein FAM167A OS=Homo sapiens GN=FAM167A PE=2 SV=1	24338	0.0466667	0.0466667
sp|Q5VWW1-2|C1QL3_HUMAN	C1QL3	Complement C1q-like protein 3 OS=Homo sapiens GN=C1QL3	24729	0.0466667	0.0466667
sp|Q9UPV7|K1045_HUMAN	KIAA1045	Protein KIAA1045 OS=Homo sapiens GN=KIAA1045 PE=1 SV=2	45905	0.0466667	0.0233333
tr|H7C1B5|H7C1B5_HUMAN	GALM	Aldose 1-epimerase (Fragment) OS=Homo sapiens GN=GALM PE=1 SV=1	24495	0.0466667	0.0466667
sp|P27824-2|CALX_HUMAN	CANX	Calnexin OS=Homo sapiens GN=CANX	71971	0.0466667	0.0260342
tr|E9PIA8|E9PIA8_HUMAN	PPT1	Palmitoyl-protein thioesterase 1 (Fragment) OS=Homo sapiens GN=PPT1 PE=1 SV=5	23180	0.0466667	0.0466667
sp|P30520|PURA2_HUMAN	ADSS	Adenylosuccinate synthetase isozyme 2 OS=Homo sapiens GN=ADSS PE=1 SV=3	50465	0.0466667	0.0233333
sp|O43822-2|CU002_HUMAN	C21orf2	Isoform Short of Protein C21orf2 OS=Homo sapiens GN=C21orf2	23924	0.0466667	0.0466667
sp|Q9UL25|RAB21_HUMAN	RAB21	Ras-related protein Rab-21 OS=Homo sapiens GN=RAB21 PE=1 SV=3	24731	0.0466667	0.0466667
tr|H0YCI4|H0YCI4_HUMAN	NAP1L4	Nucleosome assembly protein 1-like 4 (Fragment) OS=Homo sapiens GN=NAP1L4 PE=1 SV=1	23507	0.0466667	0.0466667
sp|Q9UEE9-2|CFDP1_HUMAN	CFDP1	Craniofacial development protein 1 OS=Homo sapiens GN=CFDP1	24047	0.0466667	0.0466667
sp|Q9NZN4|EHD2_HUMAN	EHD2	EH domain-containing protein 2 OS=Homo sapiens GN=EHD2 PE=1 SV=2	61294	0.0466667	0.0233333
tr|H3BMU3|H3BMU3_HUMAN	KIAA0513	Uncharacterized protein KIAA0513 (Fragment) OS=Homo sapiens GN=KIAA0513 PE=1 SV=1	23210	0.0466667	0.0466667
sp|Q96QE2|MYCT_HUMAN	SLC2A13	Proton myo-inositol cotransporter OS=Homo sapiens GN=SLC2A13 PE=1 SV=3	71181	0.0466667	0.0260342
tr|H7BZK4|H7BZK4_HUMAN	SLC20A1	Sodium-dependent phosphate transporter 1 (Fragment) OS=Homo sapiens GN=SLC20A1 PE=1 SV=1	23969	0.0466667	0.0466667
sp|P43034|LIS1_HUMAN	PAFAH1B1	Platelet-activating factor acetylhydrolase IB subunit alpha OS=Homo sapiens GN=PAFAH1B1 PE=1 SV=2	47178	0.0466667	0.0466667
tr|H0YK49|H0YK49_HUMAN	ETFA	Electron transfer flavoprotein subunit alpha, mitochondrial OS=Homo sapiens GN=ETFA PE=1 SV=1	24259	0.0466667	0.0466667
sp|O95926-2|SYF2_HUMAN	SYF2	Pre-mRNA-splicing factor SYF2 OS=Homo sapiens GN=SYF2	23611	0.0466667	0.0466667
tr|E9PC15|E9PC15_HUMAN	AGK	Acylglycerol kinase, mitochondrial OS=Homo sapiens GN=AGK PE=1 SV=1	44112	0.0466667	0.0233333
sp|P06280|AGAL_HUMAN	GLA	Alpha-galactosidase A OS=Homo sapiens GN=GLA PE=1 SV=1	49476	0.0466667	0.0233333
sp|Q9NZZ3|CHMP5_HUMAN	CHMP5	Charged multivesicular body protein 5 OS=Homo sapiens GN=CHMP5 PE=1 SV=1	24612	0.0466667	0.0466667
tr|H0Y9Y4|H0Y9Y4_HUMAN	RPS3A	40S ribosomal protein S3a (Fragment) OS=Homo sapiens GN=RPS3A PE=1 SV=1	23628	0.0466667	0.0466667
tr|A0A087WWT1|A0A087WWT1_HUMAN	SDHB	Succinate dehydrogenase [ubiquinone] iron-sulfur subunit, mitochondrial (Fragment) OS=Homo sapiens GN=SDHB PE=1 SV=1	23297	0.0466667	0.0466667
sp|P17174-2|AATC_HUMAN	GOT1	Aspartate aminotransferase, cytoplasmic OS=Homo sapiens GN=GOT1	44404	0.0466667	0.0233333
sp|P12081-2|SYHC_HUMAN	HARS	Histidine--tRNA ligase, cytoplasmic OS=Homo sapiens GN=HARS	53200	0.0466667	0.0233333
sp|P20073-2|ANXA7_HUMAN	ANXA7	Annexin A7 OS=Homo sapiens GN=ANXA7	50569	0.0466667	0.0233333
tr|D6R9D2|D6R9D2_HUMAN	GPM6A	Neuronal membrane glycoprotein M6-a (Fragment) OS=Homo sapiens GN=GPM6A PE=1 SV=1	24670	0.0466667	0.0466667
tr|Q5JXH7|Q5JXH7_HUMAN	FHL1	Four and a half LIM domains protein 1 (Fragment) OS=Homo sapiens GN=FHL1 PE=1 SV=1	24735	0.0466667	0.0466667
sp|Q86UF4-2|CA110_HUMAN	C1orf110	Coiled-coil domain-containing protein C1orf110 OS=Homo sapiens GN=C1orf110	23935	0.0466667	0.0466667
sp|Q96AB3-2|ISOC2_HUMAN	ISOC2	Isochorismatase domain-containing protein 2, mitochondrial OS=Homo sapiens GN=ISOC2	24367	0.0466667	0.0466667
sp|Q96HZ4-3|HES6_HUMAN	HES6	Transcription cofactor HES-6 OS=Homo sapiens GN=HES6	24058	0.0466667	0.0466667
sp|P0DJR0|GIMD1_HUMAN	GIMD1	GTPase IMAP family member GIMD1 OS=Homo sapiens GN=GIMD1 PE=2 SV=1	24790	0.0466667	0.0466667
tr|E7ESD2|E7ESD2_HUMAN	FAM21A	WASH complex subunit FAM21A OS=Homo sapiens GN=FAM21A PE=1 SV=2	140259	0.0466667	0.0371184
tr|A0A0A0MTE2|A0A0A0MTE2_HUMAN	LMO7	LIM domain only protein 7 OS=Homo sapiens GN=LMO7 PE=1 SV=1	158619	0.0466667	0.0176383
sp|Q9NS86|LANC2_HUMAN	LANCL2	LanC-like protein 2 OS=Homo sapiens GN=LANCL2 PE=1 SV=1	51677	0.0433333	0.0433333
sp|Q7L1I2|SV2B_HUMAN	SV2B	Synaptic vesicle glycoprotein 2B OS=Homo sapiens GN=SV2B PE=2 SV=1	78248	0.0433333	0.0260342
sp|O95674|CDS2_HUMAN	CDS2	Phosphatidate cytidylyltransferase 2 OS=Homo sapiens GN=CDS2 PE=1 SV=1	51954	0.0433333	0.0433333
sp|Q9P2R3-2|ANFY1_HUMAN	ANKFY1	Rabankyrin-5 OS=Homo sapiens GN=ANKFY1	130002	0.0433333	0.0233333
tr|A2A3R7|A2A3R7_HUMAN	RPS6	40S ribosomal protein S6 OS=Homo sapiens GN=RPS6 PE=1 SV=1	10465	0.0433333	0.0433333
tr|A0A087WU93|A0A087WU93_HUMAN	AP2B1	AP-2 complex subunit beta (Fragment) OS=Homo sapiens GN=AP2B1 PE=1 SV=1	74831	0.0433333	0.0260342
tr|A0A0A0MTN3|A0A0A0MTN3_HUMAN	GSTM3	Glutathione S-transferase Mu 3 OS=Homo sapiens GN=GSTM3 PE=1 SV=1	25241	0.0433333	0.0433333
sp|Q08828|ADCY1_HUMAN	ADCY1	Adenylate cyclase type 1 OS=Homo sapiens GN=ADCY1 PE=1 SV=2	125299	0.0433333	0.0233333
sp|Q9H444|CHM4B_HUMAN	CHMP4B	Charged multivesicular body protein 4b OS=Homo sapiens GN=CHMP4B PE=1 SV=1	24935	0.0433333	0.0433333
tr|E9PEX6|E9PEX6_HUMAN	DLD	Dihydrolipoyl dehydrogenase, mitochondrial OS=Homo sapiens GN=DLD PE=1 SV=1	52182	0.0433333	0.0433333
sp|Q01814-5|AT2B2_HUMAN	ATP2B2	Isoform YB of Plasma membrane calcium-transporting ATPase 2 OS=Homo sapiens GN=ATP2B2	136541	0.0433333	0.0233333
sp|Q32MZ4-4|LRRF1_HUMAN	LRRFIP1	Leucine-rich repeat flightless-interacting protein 1 OS=Homo sapiens GN=LRRFIP1	73130	0.0433333	0.0260342
sp|Q00688|FKBP3_HUMAN	FKBP3	Peptidyl-prolyl cis-trans isomerase FKBP3 OS=Homo sapiens GN=FKBP3 PE=1 SV=1	25218	0.0433333	0.0433333
sp|Q15067-2|ACOX1_HUMAN	ACOX1	Peroxisomal acyl-coenzyme A oxidase 1 OS=Homo sapiens GN=ACOX1	75133	0.0433333	0.0433333
sp|P00403|COX2_HUMAN	MT-CO2	Cytochrome c oxidase subunit 2 OS=Homo sapiens GN=MT-CO2 PE=1 SV=1	25719	0.0433333	0.0433333
tr|H0YDN9|H0YDN9_HUMAN	ARFGAP2	ADP-ribosylation factor GTPase-activating protein 2 (Fragment) OS=Homo sapiens GN=ARFGAP2 PE=1 SV=1	25787	0.0433333	0.0433333
sp|Q9Y2C4-3|EXOG_HUMAN	EXOG	Nuclease EXOG, mitochondrial OS=Homo sapiens GN=EXOG	26171	0.0433333	0.0433333
tr|C9JKL2|C9JKL2_HUMAN	STARD3NL	MLN64 N-terminal domain homolog OS=Homo sapiens GN=STARD3NL PE=1 SV=1	24895	0.0433333	0.0433333
sp|Q96JJ7|TMX3_HUMAN	TMX3	Protein disulfide-isomerase TMX3 OS=Homo sapiens GN=TMX3 PE=1 SV=2	52181	0.0433333	0.0433333
tr|A0A087WTH0|A0A087WTH0_HUMAN	ENOPH1	Enolase-phosphatase E1 OS=Homo sapiens GN=ENOPH1 PE=1 SV=1	25132	0.0433333	0.0433333
tr|H0YHM6|H0YHM6_HUMAN	ALDH7A1	Alpha-aminoadipic semialdehyde dehydrogenase (Fragment) OS=Homo sapiens GN=ALDH7A1 PE=1 SV=4	26231	0.0433333	0.0433333
tr|E9PB61|E9PB61_HUMAN	ALYREF	THO complex subunit 4 OS=Homo sapiens GN=ALYREF PE=1 SV=1	27541	0.04	0.04
tr|A0A0A0MRA8|A0A0A0MRA8_HUMAN	EPB41L3	Band 4.1-like protein 3 OS=Homo sapiens GN=EPB41L3 PE=1 SV=1	102681	0.04	0.01
sp|P51178-2|PLCD1_HUMAN	PLCD1	1-phosphatidylinositol 4,5-bisphosphate phosphodiesterase delta-1 OS=Homo sapiens GN=PLCD1	88878	0.04	0.023094
sp|P48147|PPCE_HUMAN	PREP	Prolyl endopeptidase OS=Homo sapiens GN=PREP PE=1 SV=2	81560	0.04	0.023094
sp|P11217-2|PYGM_HUMAN	PYGM	Glycogen phosphorylase, muscle form OS=Homo sapiens GN=PYGM	87604	0.04	0.023094
tr|D6R9C5|D6R9C5_HUMAN	SPP1	Osteopontin (Fragment) OS=Homo sapiens GN=SPP1 PE=1 SV=1	27264	0.04	0.04
sp|P35579|MYH9_HUMAN	MYH9	Myosin-9 OS=Homo sapiens GN=MYH9 PE=1 SV=4	227646	0.04	0.0264575
sp|Q9NZL4-2|HPBP1_HUMAN	HSPBP1	Hsp70-binding protein 1 OS=Homo sapiens GN=HSPBP1	28577	0.04	0.04
tr|I3L0K7|I3L0K7_HUMAN	TRAP1	Heat shock protein 75 kDa, mitochondrial OS=Homo sapiens GN=TRAP1 PE=1 SV=1	57412	0.04	0.02
sp|P55809|SCOT1_HUMAN	OXCT1	Succinyl-CoA:3-ketoacid coenzyme A transferase 1, mitochondrial OS=Homo sapiens GN=OXCT1 PE=1 SV=1	56578	0.04	0.04
sp|O43175|SERA_HUMAN	PHGDH	D-3-phosphoglycerate dehydrogenase OS=Homo sapiens GN=PHGDH PE=1 SV=4	57356	0.04	0.04
sp|O95292|VAPB_HUMAN	VAPB	Vesicle-associated membrane protein-associated protein B/C OS=Homo sapiens GN=VAPB PE=1 SV=3	27439	0.04	0.04
sp|Q9NVA4|T184C_HUMAN	TMEM184C	Transmembrane protein 184C OS=Homo sapiens GN=TMEM184C PE=2 SV=2	50907	0.04	0.02
tr|A0A0C4DFN1|A0A0C4DFN1_HUMAN	MFN1	Mitofusin-1 OS=Homo sapiens GN=MFN1 PE=4 SV=1	84904	0.04	0.023094
tr|A0A087X1H6|A0A087X1H6_HUMAN	ST13	Hsc70-interacting protein OS=Homo sapiens GN=ST13 PE=1 SV=1	28334	0.04	0.04
tr|F8WAR4|F8WAR4_HUMAN	CHCHD3	MICOS complex subunit MIC19 OS=Homo sapiens GN=CHCHD3 PE=1 SV=1	27832	0.04	0.04
tr|F5GWV0|F5GWV0_HUMAN	ARMC6	Armadillo repeat-containing protein 6 (Fragment) OS=Homo sapiens GN=ARMC6 PE=1 SV=4	28489	0.04	0.04
tr|A0A0A0MT59|A0A0A0MT59_HUMAN	MORF4L2	Mortality factor 4-like protein 2 OS=Homo sapiens GN=MORF4L2 PE=1 SV=1	26754	0.04	0.04
sp|Q96KN2|CNDP1_HUMAN	CNDP1	Beta-Ala-His dipeptidase OS=Homo sapiens GN=CNDP1 PE=1 SV=4	56784	0.04	0.02
tr|A9UF01|A9UF01_HUMAN	BCR/ABL	BCR/ABL fusion protein isoform X8 OS=Homo sapiens GN=BCR/ABL fusion PE=1 SV=1	51580	0.04	0.02
sp|Q9UQ49-2|NEUR3_HUMAN	NEU3	Sialidase-3 OS=Homo sapiens GN=NEU3	52839	0.04	0.02
sp|P07948-2|LYN_HUMAN	LYN	Tyrosine-protein kinase Lyn OS=Homo sapiens GN=LYN	56454	0.04	0.04
sp|P40227|TCPZ_HUMAN	CCT6A	T-complex protein 1 subunit zeta OS=Homo sapiens GN=CCT6A PE=1 SV=3	58444	0.04	0.04
tr|Q5T4U5|Q5T4U5_HUMAN	ACADM	Acyl-Coenzyme A dehydrogenase, C-4 to C-12 straight chain, isoform CRA_a OS=Homo sapiens GN=ACADM PE=1 SV=1	50809	0.04	0.02
tr|A2IDA3|A2IDA3_HUMAN	MPG	DNA-3-methyladenine glycosylase (Fragment) OS=Homo sapiens GN=MPG PE=1 SV=1	27620	0.04	0.04
tr|H7C1S9|H7C1S9_HUMAN	SFXN5	Sideroflexin-5 (Fragment) OS=Homo sapiens GN=SFXN5 PE=1 SV=1	27562	0.04	0.04
tr|A0A0C4DGN2|A0A0C4DGN2_HUMAN	SHBG	Sex hormone-binding globulin (Fragment) OS=Homo sapiens GN=SHBG PE=4 SV=1	28876	0.04	0.04
sp|P23490|LORI_HUMAN	LOR	Loricrin OS=Homo sapiens GN=LOR PE=1 SV=2	26828	0.04	0.04
tr|A0A087X106|A0A087X106_HUMAN	KRT81	Keratin, type II cuticular Hb1 OS=Homo sapiens GN=KRT81 PE=1 SV=1	54850	0.04	0.02
tr|Q5QPE1|Q5QPE1_HUMAN	SEC23B	Protein transport protein Sec23B (Fragment) OS=Homo sapiens GN=SEC23B PE=1 SV=1	28722	0.04	0.04
tr|A0A087X0J2|A0A087X0J2_HUMAN	UBXN8	UBX domain-containing protein 8 (Fragment) OS=Homo sapiens GN=UBXN8 PE=4 SV=1	27968	0.04	0.04
sp|Q96QK1|VPS35_HUMAN	VPS35	Vacuolar protein sorting-associated protein 35 OS=Homo sapiens GN=VPS35 PE=1 SV=2	92447	0.0366667	0.0202759
tr|E9PDE8|E9PDE8_HUMAN	HSPA4L	Heat shock 70 kDa protein 4L OS=Homo sapiens GN=HSPA4L PE=1 SV=1	92808	0.0366667	0.0202759
tr|E7ESK9|E7ESK9_HUMAN	EFR3B	Protein EFR3 homolog B OS=Homo sapiens GN=EFR3B PE=1 SV=1	89316	0.0366667	0.0202759
sp|Q9BUP3-3|HTAI2_HUMAN	HTATIP2	Oxidoreductase HTATIP2 OS=Homo sapiens GN=HTATIP2	30340	0.0366667	0.0366667
sp|Q6UWP8|SBSN_HUMAN	SBSN	Suprabasin OS=Homo sapiens GN=SBSN PE=1 SV=2	60562	0.0366667	0.0366667
tr|G3V394|G3V394_HUMAN	MYO5A	Unconventional myosin-Va OS=Homo sapiens GN=MYO5A PE=1 SV=1	217049	0.0366667	0.0120185
tr|A0A0A0MSL0|A0A0A0MSL0_HUMAN	PI4KB	Phosphatidylinositol 4-kinase beta (Fragment) OS=Homo sapiens GN=PI4KB PE=1 SV=2	31007	0.0366667	0.0366667
sp|Q92900-2|RENT1_HUMAN	UPF1	Regulator of nonsense transcripts 1 OS=Homo sapiens GN=UPF1	124269	0.0366667	0.0233333
sp|O14617-2|AP3D1_HUMAN	AP3D1	AP-3 complex subunit delta-1 OS=Homo sapiens GN=AP3D1	126045	0.0366667	0.0233333
tr|Q5SZR4|Q5SZR4_HUMAN	TDRKH	Tudor and KH domain containing, isoform CRA_a OS=Homo sapiens GN=TDRKH PE=1 SV=1	61881	0.0366667	0.0366667
tr|B4DSF6|B4DSF6_HUMAN	CACNA2D3	Voltage-dependent calcium channel subunit alpha-2/delta-3 OS=Homo sapiens GN=CACNA2D3 PE=1 SV=1	60497	0.0366667	0.0366667
tr|H0YBT8|H0YBT8_HUMAN	TACC1	Transforming acidic coiled-coil-containing protein 1 (Fragment) OS=Homo sapiens GN=TACC1 PE=1 SV=1	51154	0.0366667	0.0366667
tr|H0YB26|H0YB26_HUMAN	CPNE3	Copine-3 (Fragment) OS=Homo sapiens GN=CPNE3 PE=1 SV=1	29941	0.0366667	0.0366667
sp|Q9ULV0|MYO5B_HUMAN	MYO5B	Unconventional myosin-Vb OS=Homo sapiens GN=MYO5B PE=1 SV=3	215135	0.0366667	0.0120185
tr|A0A0A0MSA7|A0A0A0MSA7_HUMAN	EIF4G3	Eukaryotic translation initiation factor 4 gamma 3 OS=Homo sapiens GN=EIF4G3 PE=1 SV=1	181640	0.0366667	0.0272845
sp|P39023|RL3_HUMAN	RPL3	60S ribosomal protein L3 OS=Homo sapiens GN=RPL3 PE=1 SV=2	46365	0.0366667	0.0366667
sp|Q8TDQ7-2|GNPI2_HUMAN	GNPDA2	Glucosamine-6-phosphate isomerase 2 OS=Homo sapiens GN=GNPDA2	31164	0.0366667	0.0366667
tr|B4DDG0|B4DDG0_HUMAN	TSPAN7	Tetraspanin-7 OS=Homo sapiens GN=TSPAN7 PE=2 SV=1	30016	0.0366667	0.0366667
tr|D6R9P4|D6R9P4_HUMAN	GNPDA1	Glucosamine-6-phosphate isomerase OS=Homo sapiens GN=GNPDA1 PE=1 SV=1	31052	0.0366667	0.0366667
sp|Q9UPT6-2|JIP3_HUMAN	MAPK8IP3	C-Jun-amino-terminal kinase-interacting protein 3 OS=Homo sapiens GN=MAPK8IP3	29148	0.0366667	0.0366667
tr|K7EL21|K7EL21_HUMAN	CAPS	Calcyphosin OS=Homo sapiens GN=CAPS PE=1 SV=1	30506	0.0366667	0.0366667
tr|A0A087X294|A0A087X294_HUMAN	PAK3	Non-specific serine/threonine protein kinase OS=Homo sapiens GN=PAK3 PE=1 SV=1	60874	0.0366667	0.0366667
tr|H0YL22|H0YL22_HUMAN	NDUFAF1	Complex I intermediate-associated protein 30, mitochondrial OS=Homo sapiens GN=NDUFAF1 PE=1 SV=1	30080	0.0366667	0.0366667
tr|A0A075B6F6|A0A075B6F6_HUMAN	HM13	Minor histocompatibility antigen H13 (Fragment) OS=Homo sapiens GN=HM13 PE=1 SV=1	30314	0.0366667	0.0366667
sp|Q9Y696|CLIC4_HUMAN	CLIC4	Chloride intracellular channel protein 4 OS=Homo sapiens GN=CLIC4 PE=1 SV=4	28982	0.0366667	0.0366667
sp|P22792|CPN2_HUMAN	CPN2	Carboxypeptidase N subunit 2 OS=Homo sapiens GN=CPN2 PE=1 SV=3	61373	0.0366667	0.0366667
tr|G3V179|G3V179_HUMAN	FAM118B	Protein FAM118B OS=Homo sapiens GN=FAM118B PE=1 SV=1	31022	0.0366667	0.0366667
tr|E9PLK3|E9PLK3_HUMAN	NPEPPS	Puromycin-sensitive aminopeptidase OS=Homo sapiens GN=NPEPPS PE=1 SV=1	103720	0.0366667	0.0366667
sp|Q6PID6|TTC33_HUMAN	TTC33	Tetratricopeptide repeat protein 33 OS=Homo sapiens GN=TTC33 PE=1 SV=2	29507	0.0366667	0.0366667
tr|H0YJS4|H0YJS4_HUMAN	EIF2S1	Eukaryotic translation initiation factor 2 subunit 1 (Fragment) OS=Homo sapiens GN=EIF2S1 PE=1 SV=1	29243	0.0366667	0.0366667
sp|P07451|CAH3_HUMAN	CA3	Carbonic anhydrase 3 OS=Homo sapiens GN=CA3 PE=1 SV=3	29824	0.0366667	0.0366667
sp|Q8TC26|TM163_HUMAN	TMEM163	Transmembrane protein 163 OS=Homo sapiens GN=TMEM163 PE=2 SV=1	31620	0.0366667	0.0366667
sp|P0C7P4|UCRIL_HUMAN	UQCRFS1P1	Putative cytochrome b-c1 complex subunit Rieske-like protein 1 OS=Homo sapiens GN=UQCRFS1P1 PE=5 SV=1	31081	0.0366667	0.0366667
tr|B1AK85|B1AK85_HUMAN	CAPZB	F-actin-capping protein subunit beta OS=Homo sapiens GN=CAPZB PE=1 SV=1	29703	0.0366667	0.0366667
tr|A0A0A0MR02|A0A0A0MR02_HUMAN	VDAC2	Voltage-dependent anion-selective channel protein 2 (Fragment) OS=Homo sapiens GN=VDAC2 PE=1 SV=1	30842	0.0366667	0.0366667
tr|H7C0A7|H7C0A7_HUMAN	AGAP1	Arf-GAP with GTPase, ANK repeat and PH domain-containing protein 1 (Fragment) OS=Homo sapiens GN=AGAP1 PE=1 SV=1	31068	0.0366667	0.0366667
tr|A0A087X1Z3|A0A087X1Z3_HUMAN	PSME2	Proteasome activator complex subunit 2 OS=Homo sapiens GN=PSME2 PE=1 SV=1	29279	0.0366667	0.0366667
sp|P18827|SDC1_HUMAN	SDC1	Syndecan-1 OS=Homo sapiens GN=SDC1 PE=1 SV=3	32556	0.0333333	0.0333333
sp|O43426-4|SYNJ1_HUMAN	SYNJ1	Synaptojanin-1 OS=Homo sapiens GN=SYNJ1	144133	0.0333333	0.0166667
sp|Q9NZN1|IRPL1_HUMAN	IL1RAPL1	Interleukin-1 receptor accessory protein-like 1 OS=Homo sapiens GN=IL1RAPL1 PE=1 SV=2	80830	0.0333333	0.0176383
sp|Q86TU7|SETD3_HUMAN	SETD3	Histone-lysine N-methyltransferase setd3 OS=Homo sapiens GN=SETD3 PE=1 SV=1	67557	0.0333333	0.0333333
tr|I6L894|I6L894_HUMAN	ANK2	Ankyrin-2 OS=Homo sapiens GN=ANK2 PE=1 SV=1	432499	0.0333333	0.024037
tr|J3QRU1|J3QRU1_HUMAN	YES1	Non-specific protein-tyrosine kinase OS=Homo sapiens GN=YES1 PE=1 SV=1	61861	0.0333333	0.0166667
sp|O60741|HCN1_HUMAN	HCN1	Potassium/sodium hyperpolarization-activated cyclic nucleotide-gated channel 1 OS=Homo sapiens GN=HCN1 PE=1 SV=3	99360	0.0333333	0.0202759
sp|Q9HCG7-2|GBA2_HUMAN	GBA2	Non-lysosomal glucosylceramidase OS=Homo sapiens GN=GBA2	99985	0.0333333	0.0202759
tr|A0A0A0MTG2|A0A0A0MTG2_HUMAN	DYNC1I1	Cytoplasmic dynein 1 intermediate chain 1 OS=Homo sapiens GN=DYNC1I1 PE=1 SV=1	61298	0.0333333	0.0166667
sp|Q9UMF0|ICAM5_HUMAN	ICAM5	Intercellular adhesion molecule 5 OS=Homo sapiens GN=ICAM5 PE=1 SV=3	98766	0.0333333	0.0202759
sp|Q9Y2Q0-2|AT8A1_HUMAN	ATP8A1	Phospholipid-transporting ATPase IA OS=Homo sapiens GN=ATP8A1	130799	0.0333333	0.024037
sp|P42704|LPPRC_HUMAN	LRPPRC	Leucine-rich PPR motif-containing protein, mitochondrial OS=Homo sapiens GN=LRPPRC PE=1 SV=3	159003	0.0333333	0.024037
tr|H0Y711|H0Y711_HUMAN	WDR77	Methylosome protein 50 (Fragment) OS=Homo sapiens GN=WDR77 PE=1 SV=1	31706	0.0333333	0.0333333
tr|A8MYV2|A8MYV2_HUMAN	LUC7L	LUC7-like (S. cerevisiae) OS=Homo sapiens GN=LUC7L PE=1 SV=1	32656	0.0333333	0.0333333
sp|Q9H4A6|GOLP3_HUMAN	GOLPH3	Golgi phosphoprotein 3 OS=Homo sapiens GN=GOLPH3 PE=1 SV=1	34075	0.0333333	0.0333333
sp|P27105|STOM_HUMAN	STOM	Erythrocyte band 7 integral membrane protein OS=Homo sapiens GN=STOM PE=1 SV=3	31882	0.0333333	0.0333333
tr|E7ENC1|E7ENC1_HUMAN	PCCB	Propionyl-CoA carboxylase beta chain, mitochondrial OS=Homo sapiens GN=PCCB PE=1 SV=1	32847	0.0333333	0.0333333
tr|A0A0A0MTS2|A0A0A0MTS2_HUMAN	GPI	Glucose-6-phosphate isomerase (Fragment) OS=Homo sapiens GN=GPI PE=1 SV=1	65012	0.0333333	0.0333333
sp|Q99963-2|SH3G3_HUMAN	SH3GL3	Endophilin-A3 OS=Homo sapiens GN=SH3GL3	31738	0.0333333	0.0333333
sp|Q96QR8|PURB_HUMAN	PURB	Transcriptional activator protein Pur-beta OS=Homo sapiens GN=PURB PE=1 SV=3	33392	0.0333333	0.0333333
tr|A0A0C4DH22|A0A0C4DH22_HUMAN	EPB41L1	Band 4.1-like protein 1 OS=Homo sapiens GN=EPB41L1 PE=4 SV=1	98884	0.0333333	0.0202759
sp|Q9BXF6|RFIP5_HUMAN	RAB11FIP5	Rab11 family-interacting protein 5 OS=Homo sapiens GN=RAB11FIP5 PE=1 SV=1	70600	0.0333333	0.0333333
sp|Q8TB36-2|GDAP1_HUMAN	GDAP1	Ganglioside-induced differentiation-associated protein 1 OS=Homo sapiens GN=GDAP1	33630	0.0333333	0.0333333
sp|P11498|PYC_HUMAN	PC	Pyruvate carboxylase, mitochondrial OS=Homo sapiens GN=PC PE=1 SV=2	130293	0.0333333	0.0333333
sp|Q5TCY1|TTBK1_HUMAN	TTBK1	Tau-tubulin kinase 1 OS=Homo sapiens GN=TTBK1 PE=1 SV=2	142992	0.0333333	0.0166667
tr|Q5JPT2|Q5JPT2_HUMAN	SH3KBP1	SH3 domain-containing kinase-binding protein 1 (Fragment) OS=Homo sapiens GN=SH3KBP1 PE=1 SV=1	70572	0.0333333	0.0333333
tr|B4DRK2|B4DRK2_HUMAN	CTNND2	Catenin delta-2 OS=Homo sapiens GN=CTNND2 PE=1 SV=1	98945	0.0333333	0.0202759
tr|C9IZ01|C9IZ01_HUMAN	GFM1	Elongation factor G, mitochondrial OS=Homo sapiens GN=GFM1 PE=1 SV=1	66449	0.0333333	0.0166667
sp|P13521|SCG2_HUMAN	SCG2	Secretogranin-2 OS=Homo sapiens GN=SCG2 PE=1 SV=2	70897	0.0333333	0.0166667
sp|Q5T749|KPRP_HUMAN	KPRP	Keratinocyte proline-rich protein OS=Homo sapiens GN=KPRP PE=1 SV=1	67172	0.0333333	0.0333333
sp|Q2Y0W8-5|S4A8_HUMAN	SLC4A8	Electroneutral sodium bicarbonate exchanger 1 OS=Homo sapiens GN=SLC4A8	118533	0.0333333	0.0166667
sp|Q9Y6M7-13|S4A7_HUMAN	SLC4A7	Isoform 13 of Sodium bicarbonate cotransporter 3 OS=Homo sapiens GN=SLC4A7	128804	0.0333333	0.0166667
sp|Q6PGN9-3|PSRC1_HUMAN	PSRC1	Proline/serine-rich coiled-coil protein 1 OS=Homo sapiens GN=PSRC1	34130	0.0333333	0.0333333
tr|H0YD65|H0YD65_HUMAN	CTSF	Cathepsin F (Fragment) OS=Homo sapiens GN=CTSF PE=1 SV=4	32128	0.0333333	0.0333333
sp|Q6WKZ4-1|RFIP1_HUMAN	RAB11FIP1	Rab11 family-interacting protein 1 OS=Homo sapiens GN=RAB11FIP1	65519	0.0333333	0.0166667
sp|O15270|SPTC2_HUMAN	SPTLC2	Serine palmitoyltransferase 2 OS=Homo sapiens GN=SPTLC2 PE=1 SV=1	63568	0.0333333	0.0166667
tr|F8W9W2|F8W9W2_HUMAN	GRK6	G protein-coupled receptor kinase 6 OS=Homo sapiens GN=GRK6 PE=1 SV=1	63350	0.0333333	0.0166667
sp|O43765|SGTA_HUMAN	SGTA	Small glutamine-rich tetratricopeptide repeat-containing protein alpha OS=Homo sapiens GN=SGTA PE=1 SV=1	34270	0.0333333	0.0333333
sp|Q06124-2|PTN11_HUMAN	PTPN11	Tyrosine-protein phosphatase non-receptor type 11 OS=Homo sapiens GN=PTPN11	68538	0.0333333	0.0333333
tr|K7ER00|K7ER00_HUMAN	FARSA	Phenylalanine--tRNA ligase alpha subunit OS=Homo sapiens GN=FARSA PE=1 SV=1	62413	0.0333333	0.0166667
sp|Q9NZP8|C1RL_HUMAN	C1RL	Complement C1r subcomponent-like protein OS=Homo sapiens GN=C1RL PE=1 SV=2	54206	0.0333333	0.0333333
tr|F5GXJ9|F5GXJ9_HUMAN	ALCAM	CD166 antigen OS=Homo sapiens GN=ALCAM PE=1 SV=1	60004	0.0333333	0.0166667
tr|A0A0A0MSW4|A0A0A0MSW4_HUMAN	PITPNB	Phosphatidylinositol transfer protein beta isoform OS=Homo sapiens GN=PITPNB PE=1 SV=1	31846	0.0333333	0.0333333
tr|J9JID7|J9JID7_HUMAN	LMNB2	Lamin B2, isoform CRA_a OS=Homo sapiens GN=LMNB2 PE=1 SV=1	70020	0.0333333	0.0333333
sp|Q15813-2|TBCE_HUMAN	TBCE	Tubulin-specific chaperone E OS=Homo sapiens GN=TBCE	65666	0.0333333	0.0166667
sp|P20916-3|MAG_HUMAN	MAG	Myelin-associated glycoprotein OS=Homo sapiens GN=MAG	67038	0.0333333	0.0166667
sp|Q7Z5M8-2|AB12B_HUMAN	ABHD12B	Abhydrolase domain-containing protein 12B OS=Homo sapiens GN=ABHD12B	32263	0.0333333	0.0333333
sp|Q96G03-2|PGM2_HUMAN	PGM2	Phosphoglucomutase-2 OS=Homo sapiens GN=PGM2	32818	0.0333333	0.0333333
tr|H0YES2|H0YES2_HUMAN	DEPDC1	DEP domain-containing protein 1A (Fragment) OS=Homo sapiens GN=DEPDC1 PE=1 SV=1	36209	0.0333333	0.0333333
sp|Q96PD5-2|PGRP2_HUMAN	PGLYRP2	N-acetylmuramoyl-L-alanine amidase OS=Homo sapiens GN=PGLYRP2	68699	0.0333333	0.0166667
tr|F5H008|F5H008_HUMAN	VPS33B	Vacuolar protein sorting-associated protein 33B OS=Homo sapiens GN=VPS33B PE=1 SV=1	68247	0.0333333	0.0166667
tr|G3V1P2|G3V1P2_HUMAN	TTC39C	Chromosome 18 open reading frame 17, isoform CRA_c OS=Homo sapiens GN=TTC39C PE=1 SV=1	32475	0.0333333	0.0333333
sp|Q86XE0-2|SNX32_HUMAN	SNX32	Sorting nexin-32 OS=Homo sapiens GN=SNX32	31748	0.0333333	0.0333333
tr|A0A096LPC5|A0A096LPC5_HUMAN	FAM21C	WASH complex subunit FAM21C OS=Homo sapiens GN=FAM21C PE=1 SV=1	147236	0.03	0.0208167
sp|P10636-2|TAU_HUMAN	MAPT	Isoform Fetal-tau of Microtubule-associated protein tau OS=Homo sapiens GN=MAPT	36795	0.03	0.03
sp|Q06210-2|GFPT1_HUMAN	GFPT1	Glutamine--fructose-6-phosphate aminotransferase [isomerizing] 1 OS=Homo sapiens GN=GFPT1	77509	0.03	0.03
sp|Q96HY6|DDRGK_HUMAN	DDRGK1	DDRGK domain-containing protein 1 OS=Homo sapiens GN=DDRGK1 PE=1 SV=2	35589	0.03	0.03
tr|A0A087WWY3|A0A087WWY3_HUMAN	FLNA	Filamin-A OS=Homo sapiens GN=FLNA PE=1 SV=1	248149	0.03	0
sp|O60331-2|PI51C_HUMAN	PIP5K1C	Phosphatidylinositol 4-phosphate 5-kinase type-1 gamma OS=Homo sapiens GN=PIP5K1C	77142	0.03	0.03
tr|A0A087WV25|A0A087WV25_HUMAN	FGFR1OP	FGFR1 oncogene partner OS=Homo sapiens GN=FGFR1OP PE=1 SV=1	38247	0.03	0.03
tr|I3L4R8|I3L4R8_HUMAN	RPA1	Replication protein A 70 kDa DNA-binding subunit (Fragment) OS=Homo sapiens GN=RPA1 PE=1 SV=1	35378	0.03	0.03
tr|A0A0A0MRM8|A0A0A0MRM8_HUMAN	MYO6	Unconventional myosin-VI OS=Homo sapiens GN=MYO6 PE=1 SV=1	146293	0.03	0.03
sp|Q9Y385|UB2J1_HUMAN	UBE2J1	Ubiquitin-conjugating enzyme E2 J1 OS=Homo sapiens GN=UBE2J1 PE=1 SV=2	35405	0.03	0.03
sp|Q15049-2|MLC1_HUMAN	MLC1	Membrane protein MLC1 OS=Homo sapiens GN=MLC1	38462	0.03	0.03
sp|Q15052|ARHG6_HUMAN	ARHGEF6	Rho guanine nucleotide exchange factor 6 OS=Homo sapiens GN=ARHGEF6 PE=1 SV=2	88698	0.03	0.03
tr|A0A0A0MR22|A0A0A0MR22_HUMAN	ATP9A	Probable phospholipid-transporting ATPase IIA OS=Homo sapiens GN=ATP9A PE=1 SV=1	104629	0.03	0.0173205
sp|P05060|SCG1_HUMAN	CHGB	Secretogranin-1 OS=Homo sapiens GN=CHGB PE=1 SV=2	78343	0.03	0.03
tr|A0A087X0X3|A0A087X0X3_HUMAN	HNRNPM	Heterogeneous nuclear ribonucleoprotein M OS=Homo sapiens GN=HNRNPM PE=1 SV=1	77746	0.03	0.03
sp|O76071|CIAO1_HUMAN	CIAO1	Probable cytosolic iron-sulfur protein assembly protein CIAO1 OS=Homo sapiens GN=CIAO1 PE=1 SV=1	38842	0.03	0.03
sp|Q6PCE3|PGM2L_HUMAN	PGM2L1	Glucose 1,6-bisphosphate synthase OS=Homo sapiens GN=PGM2L1 PE=1 SV=3	71366	0.03	0.03
sp|Q99250-2|SCN2A_HUMAN	SCN2A	Sodium channel protein type 2 subunit alpha OS=Homo sapiens GN=SCN2A	229993	0.03	0.0173205
sp|P08138-2|TNR16_HUMAN	NGFR	Tumor necrosis factor receptor superfamily member 16 OS=Homo sapiens GN=NGFR	36770	0.03	0.03
tr|D3YTH5|D3YTH5_HUMAN	TSSC1	Protein TSSC1 OS=Homo sapiens GN=TSSC1 PE=1 SV=1	35344	0.03	0.03
sp|Q9BY89-2|K1671_HUMAN	KIAA1671	Uncharacterized protein KIAA1671 OS=Homo sapiens GN=KIAA1671	35558	0.03	0.03
sp|Q9Y266|NUDC_HUMAN	NUDC	Nuclear migration protein nudC OS=Homo sapiens GN=NUDC PE=1 SV=1	38276	0.03	0.03
tr|E5KLJ5|E5KLJ5_HUMAN	OPA1	Dynamin-like 120 kDa protein, mitochondrial OS=Homo sapiens GN=OPA1 PE=1 SV=1	118240	0.03	0.0173205
tr|A0A0A0MS41|A0A0A0MS41_HUMAN	SFXN3	Sideroflexin-3 OS=Homo sapiens GN=SFXN3 PE=1 SV=1	35823	0.03	0.03
sp|Q9NWD8|TM248_HUMAN	TMEM248	Transmembrane protein 248 OS=Homo sapiens GN=TMEM248 PE=2 SV=1	35486	0.03	0.03
sp|Q9NSY1-2|BMP2K_HUMAN	BMP2K	BMP-2-inducible protein kinase OS=Homo sapiens GN=BMP2K	74590	0.03	0.03
tr|H3BLU2|H3BLU2_HUMAN	LSAMP	Limbic system-associated membrane protein (Fragment) OS=Homo sapiens GN=LSAMP PE=1 SV=1	38504	0.03	0.03
tr|H0YA82|H0YA82_HUMAN	LARP7	La-related protein 7 (Fragment) OS=Homo sapiens GN=LARP7 PE=1 SV=1	38466	0.03	0.03
sp|Q92896-2|GSLG1_HUMAN	GLG1	Golgi apparatus protein 1 OS=Homo sapiens GN=GLG1	141009	0.03	0.0152753
sp|P22304-2|IDS_HUMAN	IDS	Iduronate 2-sulfatase OS=Homo sapiens GN=IDS	38571	0.03	0.03
sp|Q4V328-2|GRAP1_HUMAN	GRIPAP1	GRIP1-associated protein 1 OS=Homo sapiens GN=GRIPAP1	71948	0.03	0.0152753
sp|P53597|SUCA_HUMAN	SUCLG1	Succinyl-CoA ligase [ADP/GDP-forming] subunit alpha, mitochondrial OS=Homo sapiens GN=SUCLG1 PE=1 SV=4	36626	0.03	0.03
tr|A0A087X1M6|A0A087X1M6_HUMAN	FNDC3A	Fibronectin type-III domain-containing protein 3A OS=Homo sapiens GN=FNDC3A PE=1 SV=1	35382	0.03	0.03
sp|O95400|CD2B2_HUMAN	CD2BP2	CD2 antigen cytoplasmic tail-binding protein 2 OS=Homo sapiens GN=CD2BP2 PE=1 SV=1	37737	0.03	0.03
sp|Q92561|PHYIP_HUMAN	PHYHIP	Phytanoyl-CoA hydroxylase-interacting protein OS=Homo sapiens GN=PHYHIP PE=1 SV=1	38119	0.03	0.03
sp|O14656|TOR1A_HUMAN	TOR1A	Torsin-1A OS=Homo sapiens GN=TOR1A PE=1 SV=1	38127	0.03	0.03
tr|U3KQU8|U3KQU8_HUMAN	OXNAD1	Oxidoreductase NAD-binding domain-containing protein 1 OS=Homo sapiens GN=OXNAD1 PE=1 SV=1	35216	0.03	0.03
sp|Q9UGM5-2|FETUB_HUMAN	FETUB	Fetuin-B OS=Homo sapiens GN=FETUB	38540	0.03	0.03
tr|E7EUK8|E7EUK8_HUMAN	CDK14	Cyclin-dependent kinase 14 OS=Homo sapiens GN=CDK14 PE=1 SV=1	38518	0.03	0.03
sp|Q9P0U3-2|SENP1_HUMAN	SENP1	Sentrin-specific protease 1 OS=Homo sapiens GN=SENP1	73876	0.03	0.0152753
sp|O14828-2|SCAM3_HUMAN	SCAMP3	Secretory carrier-associated membrane protein 3 OS=Homo sapiens GN=SCAMP3	35578	0.03	0.03
sp|Q15293|RCN1_HUMAN	RCN1	Reticulocalbin-1 OS=Homo sapiens GN=RCN1 PE=1 SV=1	38866	0.03	0.03
tr|B7ZC39|B7ZC39_HUMAN	SH3GLB2	Endophilin-B2 OS=Homo sapiens GN=SH3GLB2 PE=1 SV=1	41871	0.0266667	0.0266667
tr|A0A0A0MS87|A0A0A0MS87_HUMAN	NDRG2	Protein NDRG2 OS=Homo sapiens GN=NDRG2 PE=1 SV=1	40090	0.0266667	0.0266667
sp|Q6SZW1|SARM1_HUMAN	SARM1	Sterile alpha and TIR motif-containing protein 1 OS=Homo sapiens GN=SARM1 PE=1 SV=1	80365	0.0266667	0.0133333
sp|Q09666|AHNK_HUMAN	AHNAK	Neuroblast differentiation-associated protein AHNAK OS=Homo sapiens GN=AHNAK PE=1 SV=2	629213	0.0266667	0.0176383
sp|Q9NWT6|HIF1N_HUMAN	HIF1AN	Hypoxia-inducible factor 1-alpha inhibitor OS=Homo sapiens GN=HIF1AN PE=1 SV=2	40431	0.0266667	0.0266667
sp|A8MVW0|F1712_HUMAN	FAM171A2	Protein FAM171A2 OS=Homo sapiens GN=FAM171A2 PE=1 SV=1	87723	0.0266667	0.0133333
sp|Q9C0C2|TB182_HUMAN	TNKS1BP1	182 kDa tankyrase-1-binding protein OS=Homo sapiens GN=TNKS1BP1 PE=1 SV=4	182711	0.0266667	0.0133333
sp|Q96K76|UBP47_HUMAN	USP47	Ubiquitin carboxyl-terminal hydrolase 47 OS=Homo sapiens GN=USP47 PE=1 SV=3	158581	0.0266667	0.00666667
sp|P06213-2|INSR_HUMAN	INSR	Isoform Short of Insulin receptor OS=Homo sapiens GN=INSR	157726	0.0266667	0.0133333
sp|Q8NFZ8|CADM4_HUMAN	CADM4	Cell adhesion molecule 4 OS=Homo sapiens GN=CADM4 PE=1 SV=1	43215	0.0266667	0.0266667
tr|R4GN36|R4GN36_HUMAN	PPFIA3	Liprin-alpha-3 OS=Homo sapiens GN=PPFIA3 PE=1 SV=1	74445	0.0266667	0.0133333
sp|Q15149-3|PLEC_HUMAN	PLEC	Plectin OS=Homo sapiens GN=PLEC	519655	0.0266667	0.0133333
sp|Q14008-2|CKAP5_HUMAN	CKAP5	Cytoskeleton-associated protein 5 OS=Homo sapiens GN=CKAP5	220041	0.0266667	0.0145297
sp|Q9NUT2-2|ABCB8_HUMAN	ABCB8	ATP-binding cassette sub-family B member 8, mitochondrial OS=Homo sapiens GN=ABCB8	78886	0.0266667	0.0133333
tr|A0A087WU31|A0A087WU31_HUMAN	CLCN3	Chloride channel protein OS=Homo sapiens GN=CLCN3 PE=1 SV=1	88917	0.0266667	0.0266667
sp|Q6DKK2|TTC19_HUMAN	TTC19	Tetratricopeptide repeat protein 19, mitochondrial OS=Homo sapiens GN=TTC19 PE=1 SV=4	42715	0.0266667	0.0266667
sp|Q14012|KCC1A_HUMAN	CAMK1	Calcium/calmodulin-dependent protein kinase type 1 OS=Homo sapiens GN=CAMK1 PE=1 SV=1	41881	0.0266667	0.0266667
sp|Q14576-2|ELAV3_HUMAN	ELAVL3	ELAV-like protein 3 OS=Homo sapiens GN=ELAVL3	39012	0.0266667	0.0266667
sp|O95202|LETM1_HUMAN	LETM1	LETM1 and EF-hand domain-containing protein 1, mitochondrial OS=Homo sapiens GN=LETM1 PE=1 SV=1	83986	0.0266667	0.0133333
sp|O75157-2|T22D2_HUMAN	TSC22D2	TSC22 domain family protein 2 OS=Homo sapiens GN=TSC22D2	76744	0.0266667	0.0133333
tr|Q2L6I5|Q2L6I5_HUMAN	HLA-E	HLA class I histocompatibility antigen, alpha chain E OS=Homo sapiens GN=HLA-E PE=1 SV=1	40913	0.0266667	0.0266667
sp|Q96RR4-2|KKCC2_HUMAN	CAMKK2	Calcium/calmodulin-dependent protein kinase kinase 2 OS=Homo sapiens GN=CAMKK2	59603	0.0266667	0.0266667
tr|G5E9Z2|G5E9Z2_HUMAN	CLPTM1L	Cisplatin resistance related protein CRR9p, isoform CRA_c OS=Homo sapiens GN=CLPTM1L PE=1 SV=1	43366	0.0266667	0.0266667
sp|Q00587-2|BORG5_HUMAN	CDC42EP1	Cdc42 effector protein 1 OS=Homo sapiens GN=CDC42EP1	39776	0.0266667	0.0266667
tr|F6TF88|F6TF88_HUMAN	GRID1	Glutamate receptor ionotropic, delta-1 OS=Homo sapiens GN=GRID1 PE=1 SV=1	83611	0.0266667	0.0133333
sp|P10915|HPLN1_HUMAN	HAPLN1	Hyaluronan and proteoglycan link protein 1 OS=Homo sapiens GN=HAPLN1 PE=2 SV=2	40767	0.0266667	0.0266667
sp|Q86VW0|SESD1_HUMAN	SESTD1	SEC14 domain and spectrin repeat-containing protein 1 OS=Homo sapiens GN=SESTD1 PE=1 SV=2	80040	0.0266667	0.0266667
sp|Q6NYC8-2|PPR18_HUMAN	PPP1R18	Phostensin OS=Homo sapiens GN=PPP1R18	43035	0.0266667	0.0266667
sp|P16389-2|KCNA2_HUMAN	KCNA2	Potassium voltage-gated channel subfamily A member 2 OS=Homo sapiens GN=KCNA2	41282	0.0266667	0.0266667
tr|A0A087WZH4|A0A087WZH4_HUMAN	SRGAP3	SLIT-ROBO Rho GTPase-activating protein 3 OS=Homo sapiens GN=SRGAP3 PE=1 SV=1	39287	0.0266667	0.0266667
tr|J3KPM9|J3KPM9_HUMAN	STAT1	Signal transducer and activator of transcription OS=Homo sapiens GN=STAT1 PE=1 SV=1	83878	0.0266667	0.0266667
tr|A0A087WYM3|A0A087WYM3_HUMAN	SIRT2	NAD-dependent protein deacetylase sirtuin-2 OS=Homo sapiens GN=SIRT2 PE=1 SV=1	43958	0.0266667	0.0266667
sp|Q9UH03-2|SEPT3_HUMAN	42250	Neuronal-specific septin-3 OS=Homo sapiens GN=SEPT3	40303	0.0266667	0.0266667
tr|J3QT38|J3QT38_HUMAN	EXOC6B	Exocyst complex component 6B OS=Homo sapiens GN=EXOC6B PE=1 SV=1	79946	0.0266667	0.0266667
sp|P62191-2|PRS4_HUMAN	PSMC1	26S protease regulatory subunit 4 OS=Homo sapiens GN=PSMC1	41255	0.0266667	0.0266667
sp|O75477|ERLN1_HUMAN	ERLIN1	Erlin-1 OS=Homo sapiens GN=ERLIN1 PE=1 SV=1	39072	0.0266667	0.0266667
sp|Q9Y4D1-2|DAAM1_HUMAN	DAAM1	Disheveled-associated activator of morphogenesis 1 OS=Homo sapiens GN=DAAM1	122799	0.0266667	0.0145297
sp|Q8NBF2-2|NHLC2_HUMAN	NHLRC2	NHL repeat-containing protein 2 OS=Homo sapiens GN=NHLRC2	40242	0.0266667	0.0266667
sp|Q13136-2|LIPA1_HUMAN	PPFIA1	Liprin-alpha-1 OS=Homo sapiens GN=PPFIA1	134400	0.0266667	0.0266667
sp|O00767|ACOD_HUMAN	SCD	Acyl-CoA desaturase OS=Homo sapiens GN=SCD PE=1 SV=2	41667	0.0266667	0.0266667
sp|O60282-2|KIF5C_HUMAN	KIF5C	Kinesin heavy chain isoform 5C OS=Homo sapiens GN=KIF5C	83469	0.0266667	0.0266667
sp|O43639|NCK2_HUMAN	NCK2	Cytoplasmic protein NCK2 OS=Homo sapiens GN=NCK2 PE=1 SV=2	43117	0.0266667	0.0266667
tr|Q5SRN5|Q5SRN5_HUMAN	HLA-A	HLA class I histocompatibility antigen, A-3 alpha chain OS=Homo sapiens GN=HLA-A PE=1 SV=2	41628	0.0266667	0.0266667
sp|Q9UID3|VPS51_HUMAN	VPS51	Vacuolar protein sorting-associated protein 51 homolog OS=Homo sapiens GN=VPS51 PE=1 SV=2	86901	0.0266667	0.0266667
sp|Q06481-2|APLP2_HUMAN	APLP2	Amyloid-like protein 2 OS=Homo sapiens GN=APLP2	81354	0.0266667	0.0133333
sp|Q15545|TAF7_HUMAN	TAF7	Transcription initiation factor TFIID subunit 7 OS=Homo sapiens GN=TAF7 PE=1 SV=1	40348	0.0266667	0.0266667
sp|O14929-2|HAT1_HUMAN	HAT1	Histone acetyltransferase type B catalytic subunit OS=Homo sapiens GN=HAT1	40103	0.0266667	0.0266667
sp|Q1KMD3|HNRL2_HUMAN	HNRNPUL2	Heterogeneous nuclear ribonucleoprotein U-like protein 2 OS=Homo sapiens GN=HNRNPUL2 PE=1 SV=1	85622	0.0266667	0.0266667
sp|Q12955|ANK3_HUMAN	ANK3	Ankyrin-3 OS=Homo sapiens GN=ANK3 PE=1 SV=3	482394	0.0266667	0.0133333
sp|Q6ZN32|ETV3L_HUMAN	ETV3L	ETS translocation variant 3-like protein OS=Homo sapiens GN=ETV3L PE=2 SV=1	40436	0.0266667	0.0266667
tr|C9JDE9|C9JDE9_HUMAN	ACAA1	3-ketoacyl-CoA thiolase, peroxisomal OS=Homo sapiens GN=ACAA1 PE=1 SV=1	40700	0.0266667	0.0266667
tr|A0A0A0MSE2|A0A0A0MSE2_HUMAN	HADH	Hydroxyacyl-coenzyme A dehydrogenase, mitochondrial OS=Homo sapiens GN=HADH PE=1 SV=1	42439	0.0266667	0.0266667
tr|M0R165|M0R165_HUMAN	EPS15L1	Epidermal growth factor receptor substrate 15-like 1 OS=Homo sapiens GN=EPS15L1 PE=1 SV=1	83538	0.0266667	0.0133333
sp|Q9NYK5-2|RM39_HUMAN	MRPL39	39S ribosomal protein L39, mitochondrial OS=Homo sapiens GN=MRPL39	40888	0.0266667	0.0266667
tr|A0A087WW65|A0A087WW65_HUMAN	ABCB7	ATP-binding cassette sub-family B member 7, mitochondrial OS=Homo sapiens GN=ABCB7 PE=1 SV=1	78524	0.0266667	0.0133333
tr|D6RGJ2|D6RGJ2_HUMAN	TNIP2	TNFAIP3-interacting protein 2 OS=Homo sapiens GN=TNIP2 PE=1 SV=1	39422	0.0266667	0.0266667
sp|Q6P4E1-2|CASC4_HUMAN	CASC4	Protein CASC4 OS=Homo sapiens GN=CASC4	43420	0.0266667	0.0266667
tr|H3BPF5|H3BPF5_HUMAN	RPGRIP1L	Protein fantom (Fragment) OS=Homo sapiens GN=RPGRIP1L PE=1 SV=1	41406	0.0266667	0.0266667
tr|A0A087X2D8|A0A087X2D8_HUMAN	SPAG9	C-Jun-amino-terminal kinase-interacting protein 4 OS=Homo sapiens GN=SPAG9 PE=1 SV=1	145878	0.0233333	0.0145297
tr|A0A0A0MR89|A0A0A0MR89_HUMAN	NRXN3	Neurexin-3-beta OS=Homo sapiens GN=NRXN3 PE=1 SV=1	99533	0.0233333	0.0233333
tr|A0A087WZ62|A0A087WZ62_HUMAN	ALG9	Alpha-1,2-mannosyltransferase ALG9 OS=Homo sapiens GN=ALG9 PE=1 SV=1	97114	0.0233333	0.0233333
sp|Q5T4S7-2|UBR4_HUMAN	UBR4	E3 ubiquitin-protein ligase UBR4 OS=Homo sapiens GN=UBR4	582777	0.0233333	0.0233333
sp|Q05086-2|UBE3A_HUMAN	UBE3A	Ubiquitin-protein ligase E3A OS=Homo sapiens GN=UBE3A	98818	0.0233333	0.0233333
sp|P49356|FNTB_HUMAN	FNTB	Protein farnesyltransferase subunit beta OS=Homo sapiens GN=FNTB PE=1 SV=1	49654	0.0233333	0.0233333
sp|O15020-2|SPTN2_HUMAN	SPTBN2	Spectrin beta chain, non-erythrocytic 2 OS=Homo sapiens GN=SPTBN2	269739	0.0233333	0.0145297
sp|Q9H2G2-2|SLK_HUMAN	SLK	STE20-like serine/threonine-protein kinase OS=Homo sapiens GN=SLK	139537	0.0233333	0.0145297
tr|K7EP90|K7EP90_HUMAN	RBM42	RNA-binding protein 42 OS=Homo sapiens GN=RBM42 PE=1 SV=1	48108	0.0233333	0.0233333
sp|O95810|SDPR_HUMAN	SDPR	Serum deprivation-response protein OS=Homo sapiens GN=SDPR PE=1 SV=3	47202	0.0233333	0.0233333
sp|Q14204|DYHC1_HUMAN	DYNC1H1	Cytoplasmic dynein 1 heavy chain 1 OS=Homo sapiens GN=DYNC1H1 PE=1 SV=5	534809	0.0233333	0.0120185
tr|E3W994|E3W994_HUMAN	CLASP2	CLIP-associating protein 2 OS=Homo sapiens GN=CLASP2 PE=1 SV=2	139577	0.0233333	0.0145297
sp|Q15113|PCOC1_HUMAN	PCOLCE	Procollagen C-endopeptidase enhancer 1 OS=Homo sapiens GN=PCOLCE PE=1 SV=2	48797	0.0233333	0.0233333
tr|B1AJS1|B1AJS1_HUMAN	ASTN1	Astrotactin-1 OS=Homo sapiens GN=ASTN1 PE=1 SV=1	139136	0.0233333	0.0145297
tr|A6NNK5|A6NNK5_HUMAN	TP53BP1	Tumor suppressor p53-binding protein 1 OS=Homo sapiens GN=TP53BP1 PE=1 SV=2	210886	0.0233333	0.0145297
tr|J3KRR7|J3KRR7_HUMAN	CYLD	Ubiquitin carboxyl-terminal hydrolase CYLD OS=Homo sapiens GN=CYLD PE=1 SV=1	103430	0.0233333	0.0120185
sp|P55058|PLTP_HUMAN	PLTP	Phospholipid transfer protein OS=Homo sapiens GN=PLTP PE=1 SV=1	54933	0.0233333	0.0233333
tr|E7EMB6|E7EMB6_HUMAN	DNPEP	Aspartyl aminopeptidase OS=Homo sapiens GN=DNPEP PE=1 SV=2	45534	0.0233333	0.0233333
tr|A0A087X1U9|A0A087X1U9_HUMAN	GAK	Cyclin-G-associated kinase OS=Homo sapiens GN=GAK PE=1 SV=1	44162	0.0233333	0.0233333
tr|G3V207|G3V207_HUMAN	TMCC3	Transmembrane and coiled-coil domain family 3, isoform CRA_c OS=Homo sapiens GN=TMCC3 PE=1 SV=1	50599	0.0233333	0.0233333
tr|Q6AWB1|Q6AWB1_HUMAN	DKFZp686E0752	Dynactin subunit 1 OS=Homo sapiens GN=DKFZp686E0752 PE=1 SV=1	99198	0.0233333	0.0233333
tr|A0A0C4DFT3|A0A0C4DFT3_HUMAN	DLG1	Disks large homolog 1 OS=Homo sapiens GN=DLG1 PE=4 SV=1	100038	0.0233333	0.0233333
sp|Q8NBL1|PGLT1_HUMAN	POGLUT1	Protein O-glucosyltransferase 1 OS=Homo sapiens GN=POGLUT1 PE=1 SV=1	46615	0.0233333	0.0233333
sp|Q9UL51|HCN2_HUMAN	HCN2	Potassium/sodium hyperpolarization-activated cyclic nucleotide-gated channel 2 OS=Homo sapiens GN=HCN2 PE=1 SV=3	97687	0.0233333	0.0233333
sp|Q9NZH0-2|GPC5B_HUMAN	GPRC5B	G-protein coupled receptor family C group 5 member B OS=Homo sapiens GN=GPRC5B	45417	0.0233333	0.0233333
sp|Q12765-2|SCRN1_HUMAN	SCRN1	Secernin-1 OS=Homo sapiens GN=SCRN1	49367	0.0233333	0.0233333
sp|Q15750-2|TAB1_HUMAN	TAB1	TGF-beta-activated kinase 1 and MAP3K7-binding protein 1 OS=Homo sapiens GN=TAB1	50228	0.0233333	0.0233333
sp|Q15393-3|SF3B3_HUMAN	SF3B3	Splicing factor 3B subunit 3 OS=Homo sapiens GN=SF3B3	44863	0.0233333	0.0233333
sp|Q6E0U4-16|DMKN_HUMAN	DMKN	Isoform 16 of Dermokine OS=Homo sapiens GN=DMKN	47144	0.0233333	0.0233333
sp|Q96JE9-2|MAP6_HUMAN	MAP6	Microtubule-associated protein 6 OS=Homo sapiens GN=MAP6	47575	0.0233333	0.0233333
sp|Q92859-2|NEO1_HUMAN	NEO1	Neogenin OS=Homo sapiens GN=NEO1	154949	0.0233333	0.00333333
sp|Q4G0N4-2|NAKD2_HUMAN	NADK2	NAD kinase 2, mitochondrial OS=Homo sapiens GN=NADK2	46457	0.0233333	0.0233333
tr|D3DTX6|D3DTX6_HUMAN	PPP1R9B	Neurabin-2 OS=Homo sapiens GN=PPP1R9B PE=1 SV=1	89451	0.0233333	0.0233333
tr|J3QSZ5|J3QSZ5_HUMAN	SON	Protein SON OS=Homo sapiens GN=SON PE=1 SV=1	50449	0.0233333	0.0233333
sp|O60502-2|OGA_HUMAN	MGEA5	Protein O-GlcNAcase OS=Homo sapiens GN=MGEA5	96353	0.0233333	0.0233333
tr|G3V1R7|G3V1R7_HUMAN	SLC27A2	Solute carrier family 27 (Fatty acid transporter), member 2, isoform CRA_b OS=Homo sapiens GN=SLC27A2 PE=1 SV=1	44316	0.0233333	0.0233333
sp|Q9NWQ8|PHAG1_HUMAN	PAG1	Phosphoprotein associated with glycosphingolipid-enriched microdomains 1 OS=Homo sapiens GN=PAG1 PE=1 SV=2	47408	0.0233333	0.0233333
tr|F5GZQ3|F5GZQ3_HUMAN	HADHB	Trifunctional enzyme subunit beta, mitochondrial OS=Homo sapiens GN=HADHB PE=1 SV=1	49851	0.0233333	0.0233333
sp|P49841-2|GSK3B_HUMAN	GSK3B	Glycogen synthase kinase-3 beta OS=Homo sapiens GN=GSK3B	48517	0.0233333	0.0233333
tr|A0A087X199|A0A087X199_HUMAN	TRIM15	Tripartite motif-containing protein 15 OS=Homo sapiens GN=TRIM15 PE=1 SV=1	45366	0.0233333	0.0233333
sp|A1A5C7-2|S22AN_HUMAN	SLC22A23	Solute carrier family 22 member 23 OS=Homo sapiens GN=SLC22A23	45610	0.0233333	0.0233333
sp|Q5VZ66|JKIP3_HUMAN	JAKMIP3	Janus kinase and microtubule-interacting protein 3 OS=Homo sapiens GN=JAKMIP3 PE=2 SV=2	98640	0.0233333	0.0233333
sp|O75051|PLXA2_HUMAN	PLXNA2	Plexin-A2 OS=Homo sapiens GN=PLXNA2 PE=1 SV=4	214220	0.0233333	0.0145297
sp|Q9BZ23-3|PANK2_HUMAN	PANK2	Pantothenate kinase 2, mitochondrial OS=Homo sapiens GN=PANK2	49656	0.0233333	0.0233333
tr|A0A087WSY5|A0A087WSY5_HUMAN	CPB2	Carboxypeptidase B2 OS=Homo sapiens GN=CPB2 PE=1 SV=1	44564	0.0233333	0.0233333
sp|P48051|KCNJ6_HUMAN	KCNJ6	G protein-activated inward rectifier potassium channel 2 OS=Homo sapiens GN=KCNJ6 PE=1 SV=1	48763	0.0233333	0.0233333
sp|P22460-2|KCNA5_HUMAN	KCNA5	Potassium voltage-gated channel subfamily A member 5 OS=Homo sapiens GN=KCNA5	44855	0.0233333	0.0233333
tr|H0Y5W8|H0Y5W8_HUMAN	SBF1	Myotubularin-related protein 5 (Fragment) OS=Homo sapiens GN=SBF1 PE=1 SV=1	48222	0.0233333	0.0233333
tr|G3V1L6|G3V1L6_HUMAN	FERMT1	Chromosome 20 open reading frame 42, isoform CRA_c OS=Homo sapiens GN=FERMT1 PE=1 SV=1	48721	0.0233333	0.0233333
sp|O95140|MFN2_HUMAN	MFN2	Mitofusin-2 OS=Homo sapiens GN=MFN2 PE=1 SV=3	87088	0.0233333	0.0233333
sp|Q9UPP5-2|K1107_HUMAN	KIAA1107	Uncharacterized protein KIAA1107 OS=Homo sapiens GN=KIAA1107	140055	0.02	0
tr|J3KNA1|J3KNA1_HUMAN	KIF5A	Kinesin-like protein OS=Homo sapiens GN=KIF5A PE=1 SV=1	107985	0.02	0.02
sp|O60784-2|TOM1_HUMAN	TOM1	Target of Myb protein 1 OS=Homo sapiens GN=TOM1	54126	0.02	0.02
sp|P43121-2|MUC18_HUMAN	MCAM	Cell surface glycoprotein MUC18 OS=Homo sapiens GN=MCAM	58196	0.02	0.02
sp|O14672-2|ADA10_HUMAN	ADAM10	Disintegrin and metalloproteinase domain-containing protein 10 OS=Homo sapiens GN=ADAM10	50896	0.02	0.02
sp|Q8N4L1|T151A_HUMAN	TMEM151A	Transmembrane protein 151A OS=Homo sapiens GN=TMEM151A PE=2 SV=1	52101	0.02	0.02
sp|P12532-2|KCRU_HUMAN	CKMT1A	Creatine kinase U-type, mitochondrial OS=Homo sapiens GN=CKMT1A	50902	0.02	0.02
sp|P56945-3|BCAR1_HUMAN	BCAR1	Breast cancer anti-estrogen resistance protein 1 OS=Homo sapiens GN=BCAR1	95681	0.02	0.01
sp|Q9UHC6|CNTP2_HUMAN	CNTNAP2	Contactin-associated protein-like 2 OS=Homo sapiens GN=CNTNAP2 PE=1 SV=1	150183	0.02	0.011547
tr|A0A0A0MSV0|A0A0A0MSV0_HUMAN	SUPT5H	Transcription elongation factor SPT5 OS=Homo sapiens GN=SUPT5H PE=1 SV=1	121352	0.02	0.01
sp|Q5TH69|BIG3_HUMAN	ARFGEF3	Brefeldin A-inhibited guanine nucleotide-exchange protein 3 OS=Homo sapiens GN=ARFGEF3 PE=1 SV=3	243862	0.02	0.01
tr|A0A0A0MTQ4|A0A0A0MTQ4_HUMAN	RGMA	Repulsive guidance molecule A OS=Homo sapiens GN=RGMA PE=1 SV=1	50929	0.02	0.02
tr|A0A087WW77|A0A087WW77_HUMAN	LLGL1	Lethal(2) giant larvae protein homolog 1 OS=Homo sapiens GN=LLGL1 PE=1 SV=1	115666	0.02	0.01
sp|Q9H8L6|MMRN2_HUMAN	MMRN2	Multimerin-2 OS=Homo sapiens GN=MMRN2 PE=1 SV=2	105028	0.02	0.01
sp|P23468-3|PTPRD_HUMAN	PTPRD	Receptor-type tyrosine-protein phosphatase delta OS=Homo sapiens GN=PTPRD	156959	0.02	0.011547
sp|Q8IY50-2|S35F3_HUMAN	SLC35F3	Putative thiamine transporter SLC35F3 OS=Homo sapiens GN=SLC35F3	55422	0.02	0.02
tr|F5H2F4|F5H2F4_HUMAN	MTHFD1	C-1-tetrahydrofolate synthase, cytoplasmic OS=Homo sapiens GN=MTHFD1 PE=1 SV=1	111342	0.02	0.01
sp|Q9H1P3-2|OSBL2_HUMAN	OSBPL2	Oxysterol-binding protein-related protein 2 OS=Homo sapiens GN=OSBPL2	54450	0.02	0.02
sp|Q9Y2W1|TR150_HUMAN	THRAP3	Thyroid hormone receptor-associated protein 3 OS=Homo sapiens GN=THRAP3 PE=1 SV=2	108658	0.02	0.02
tr|H0Y360|H0Y360_HUMAN	AMPD2	AMP deaminase 2 (Fragment) OS=Homo sapiens GN=AMPD2 PE=1 SV=1	99192	0.02	0.01
sp|Q9H4L5-2|OSBL3_HUMAN	OSBPL3	Isoform 1b of Oxysterol-binding protein-related protein 3 OS=Homo sapiens GN=OSBPL3	98595	0.02	0.01
sp|Q08554-2|DSC1_HUMAN	DSC1	Isoform 1B of Desmocollin-1 OS=Homo sapiens GN=DSC1	94916	0.02	0.01
sp|Q9BZ72-2|PITM2_HUMAN	PITPNM2	Membrane-associated phosphatidylinositol transfer protein 2 OS=Homo sapiens GN=PITPNM2	149593	0.02	0.02
sp|Q9BSJ8-2|ESYT1_HUMAN	ESYT1	Extended synaptotagmin-1 OS=Homo sapiens GN=ESYT1	124439	0.02	0.01
sp|P26641-2|EF1G_HUMAN	EEF1G	Elongation factor 1-gamma OS=Homo sapiens GN=EEF1G	56456	0.02	0.02
tr|J3KMX2|J3KMX2_HUMAN	SMARCD2	SWI/SNF-related matrix-associated actin-dependent regulator of chromatin subfamily D member 2 OS=Homo sapiens GN=SMARCD2 PE=1 SV=1	52433	0.02	0.02
sp|Q7Z406-2|MYH14_HUMAN	MYH14	Myosin-14 OS=Homo sapiens GN=MYH14	232896	0.02	0.01
tr|Q5JUW8|Q5JUW8_HUMAN	DLG3	Discs, large homolog 3 (Neuroendocrine-dlg, Drosophila), isoform CRA_b OS=Homo sapiens GN=DLG3 PE=1 SV=1	94119	0.02	0.01
sp|Q6P6C2-1|ALKB5_HUMAN	ALKBH5	RNA demethylase ALKBH5 OS=Homo sapiens GN=ALKBH5	52907	0.02	0.02
tr|F1T0E5|F1T0E5_HUMAN	CADPS	Calcium-dependent secretion activator 1 OS=Homo sapiens GN=CADPS PE=1 SV=1	152989	0.02	0.011547
tr|A0A087X1P3|A0A087X1P3_HUMAN	CADPS2	Calcium-dependent secretion activator 2 OS=Homo sapiens GN=CADPS2 PE=1 SV=1	149458	0.02	0
sp|A0FGR8-6|ESYT2_HUMAN	ESYT2	Extended synaptotagmin-2 OS=Homo sapiens GN=ESYT2	105156	0.02	0.01
sp|P14735-2|IDE_HUMAN	IDE	Insulin-degrading enzyme OS=Homo sapiens GN=IDE	54661	0.02	0.02
tr|V9GYZ6|V9GYZ6_HUMAN	EPRS	Bifunctional glutamate/proline--tRNA ligase (Fragment) OS=Homo sapiens GN=EPRS PE=1 SV=1	109884	0.02	0.02
sp|Q7Z460-2|CLAP1_HUMAN	CLASP1	CLIP-associating protein 1 OS=Homo sapiens GN=CLASP1	162980	0.02	0.011547
sp|Q9Y3L3-2|3BP1_HUMAN	SH3BP1	SH3 domain-binding protein 1 OS=Homo sapiens GN=SH3BP1	51187	0.02	0.02
sp|P48681|NEST_HUMAN	NES	Nestin OS=Homo sapiens GN=NES PE=1 SV=2	177788	0.02	0.011547
sp|Q9BXX0|EMIL2_HUMAN	EMILIN2	EMILIN-2 OS=Homo sapiens GN=EMILIN2 PE=1 SV=3	116869	0.02	0.01
sp|P12110|CO6A2_HUMAN	COL6A2	Collagen alpha-2(VI) chain OS=Homo sapiens GN=COL6A2 PE=1 SV=4	109709	0.02	0.01
sp|P51811|XK_HUMAN	XK	Membrane transport protein XK OS=Homo sapiens GN=XK PE=1 SV=5	51781	0.02	0.02
sp|Q8NFH8-4|REPS2_HUMAN	REPS2	RalBP1-associated Eps domain-containing protein 2 OS=Homo sapiens GN=REPS2	71874	0.02	0.02
sp|Q7Z7F0-2|K0907_HUMAN	KIAA0907	UPF0469 protein KIAA0907 OS=Homo sapiens GN=KIAA0907	59386	0.02	0.02
tr|A0A0A0MRK6|A0A0A0MRK6_HUMAN	MTX1	Metaxin 1, isoform CRA_b OS=Homo sapiens GN=MTX1 PE=1 SV=1	51659	0.02	0.02
sp|Q9UL15-2|BAG5_HUMAN	BAG5	BAG family molecular chaperone regulator 5 OS=Homo sapiens GN=BAG5	56676	0.02	0.02
tr|F5GWF6|F5GWF6_HUMAN	CCT2	T-complex protein 1 subunit beta OS=Homo sapiens GN=CCT2 PE=1 SV=2	57170	0.02	0.02
sp|Q5JRA6|MIA3_HUMAN	MIA3	Melanoma inhibitory activity protein 3 OS=Homo sapiens GN=MIA3 PE=1 SV=1	214255	0.02	0.01
sp|Q96P70|IPO9_HUMAN	IPO9	Importin-9 OS=Homo sapiens GN=IPO9 PE=1 SV=3	116858	0.02	0.02
sp|P34910-2|EVI2B_HUMAN	EVI2B	Protein EVI2B OS=Homo sapiens GN=EVI2B	50894	0.02	0.02
sp|O43615|TIM44_HUMAN	TIMM44	Mitochondrial import inner membrane translocase subunit TIM44 OS=Homo sapiens GN=TIMM44 PE=1 SV=2	51666	0.02	0.02
sp|Q6KCM7-4|SCMC2_HUMAN	SLC25A25	Calcium-binding mitochondrial carrier protein SCaMC-2 OS=Homo sapiens GN=SLC25A25	54888	0.02	0.02
sp|Q7Z3B4-3|NUP54_HUMAN	NUP54	Nucleoporin p54 OS=Homo sapiens GN=NUP54	50858	0.02	0.02
sp|P06756-2|ITAV_HUMAN	ITGAV	Integrin alpha-V OS=Homo sapiens GN=ITGAV	113213	0.02	0.01
tr|A0A0C4DFL7|A0A0C4DFL7_HUMAN	CYP51A1	Lanosterol 14-alpha demethylase OS=Homo sapiens GN=CYP51A1 PE=4 SV=1	57641	0.02	0.02
sp|Q3SY69-3|AL1L2_HUMAN	ALDH1L2	Mitochondrial 10-formyltetrahydrofolate dehydrogenase OS=Homo sapiens GN=ALDH1L2	57493	0.02	0.02
sp|Q96AA8-2|JKIP2_HUMAN	JAKMIP2	Janus kinase and microtubule-interacting protein 2 OS=Homo sapiens GN=JAKMIP2	94018	0.02	0.01
sp|Q15223|PVRL1_HUMAN	PVRL1	Nectin-1 OS=Homo sapiens GN=PVRL1 PE=1 SV=3	57465	0.02	0.02
tr|H0Y8P3|H0Y8P3_HUMAN	LIMCH1	LIM and calponin homology domains-containing protein 1 (Fragment) OS=Homo sapiens GN=LIMCH1 PE=1 SV=1	104237	0.02	0.01
sp|Q10713|MPPA_HUMAN	PMPCA	Mitochondrial-processing peptidase subunit alpha OS=Homo sapiens GN=PMPCA PE=1 SV=2	58729	0.02	0.02
sp|Q86T65-4|DAAM2_HUMAN	DAAM2	Disheveled-associated activator of morphogenesis 2 OS=Homo sapiens GN=DAAM2	124147	0.02	0.01
tr|Q5H907|Q5H907_HUMAN	MAGED2	Melanoma antigen family D, 2, isoform CRA_d OS=Homo sapiens GN=MAGED2 PE=1 SV=1	55932	0.02	0.02
sp|Q16222-2|UAP1_HUMAN	UAP1	Isoform AGX1 of UDP-N-acetylhexosamine pyrophosphorylase OS=Homo sapiens GN=UAP1	57391	0.02	0.02
tr|H0Y8C4|H0Y8C4_HUMAN	PPP2R5D	Serine/threonine-protein phosphatase 2A 56 kDa regulatory subunit delta isoform (Fragment) OS=Homo sapiens GN=PPP2R5D PE=1 SV=1	59637	0.02	0.02
sp|Q2VIR3|IF2GL_HUMAN	EIF2S3L	Putative eukaryotic translation initiation factor 2 subunit 3-like protein OS=Homo sapiens GN=EIF2S3L PE=5 SV=2	51766	0.02	0.02
tr|A0A087X2A7|A0A087X2A7_HUMAN	FAM184A	Protein FAM184A OS=Homo sapiens GN=FAM184A PE=1 SV=1	128643	0.02	0.01
sp|Q8NI08-2|NCOA7_HUMAN	NCOA7	Nuclear receptor coactivator 7 OS=Homo sapiens GN=NCOA7	105352	0.02	0.01
sp|Q86SS6|SYT9_HUMAN	SYT9	Synaptotagmin-9 OS=Homo sapiens GN=SYT9 PE=2 SV=1	56894	0.02	0.02
sp|P18428|LBP_HUMAN	LBP	Lipopolysaccharide-binding protein OS=Homo sapiens GN=LBP PE=1 SV=3	53521	0.02	0.02
sp|P52732|KIF11_HUMAN	KIF11	Kinesin-like protein KIF11 OS=Homo sapiens GN=KIF11 PE=1 SV=2	120111	0.02	0.01
sp|P19525-2|E2AK2_HUMAN	EIF2AK2	Interferon-induced, double-stranded RNA-activated protein kinase OS=Homo sapiens GN=EIF2AK2	57811	0.02	0.02
tr|G8JLG2|G8JLG2_HUMAN	CDSN	Corneodesmosin OS=Homo sapiens GN=CDSN PE=1 SV=1	52374	0.02	0.02
tr|E9PGC0|E9PGC0_HUMAN	RASA1	Ras GTPase-activating protein 1 OS=Homo sapiens GN=RASA1 PE=1 SV=1	102638	0.02	0.01
sp|Q9H3M0|KCNF1_HUMAN	KCNF1	Potassium voltage-gated channel subfamily F member 1 OS=Homo sapiens GN=KCNF1 PE=1 SV=1	56404	0.02	0.02
sp|P10643|CO7_HUMAN	C7	Complement component C7 OS=Homo sapiens GN=C7 PE=1 SV=2	96650	0.02	0.01
tr|J3QRN6|J3QRN6_HUMAN	MYO1D	Unconventional myosin-Id OS=Homo sapiens GN=MYO1D PE=1 SV=1	111903	0.02	0.01
sp|Q6STE5-2|SMRD3_HUMAN	SMARCD3	SWI/SNF-related matrix-associated actin-dependent regulator of chromatin subfamily D member 3 OS=Homo sapiens GN=SMARCD3	53882	0.02	0.02
tr|G5E963|G5E963_HUMAN	TMCC2	Transmembrane and coiled-coil domain family 2, isoform CRA_b OS=Homo sapiens GN=TMCC2 PE=1 SV=1	51798	0.02	0.02
sp|Q9BXT4-2|TDRD1_HUMAN	TDRD1	Tudor domain-containing protein 1 OS=Homo sapiens GN=TDRD1	121222	0.02	0.01
sp|Q9HB96|FANCE_HUMAN	FANCE	Fanconi anemia group E protein OS=Homo sapiens GN=FANCE PE=1 SV=1	59415	0.02	0.02
sp|Q8N8D1|PDCD7_HUMAN	PDCD7	Programmed cell death protein 7 OS=Homo sapiens GN=PDCD7 PE=1 SV=1	54951	0.02	0.02
sp|P54577|SYYC_HUMAN	YARS	Tyrosine--tRNA ligase, cytoplasmic OS=Homo sapiens GN=YARS PE=1 SV=4	59448	0.02	0.02
tr|H7C3J6|H7C3J6_HUMAN	SAMD11	Sterile alpha motif domain-containing protein 11 (Fragment) OS=Homo sapiens GN=SAMD11 PE=1 SV=1	57548	0.02	0.02
sp|Q96PY5-3|FMNL2_HUMAN	FMNL2	Formin-like protein 2 OS=Homo sapiens GN=FMNL2	124428	0.02	0.02
sp|Q92614-2|MY18A_HUMAN	MYO18A	Unconventional myosin-XVIIIa OS=Homo sapiens GN=MYO18A	197456	0.0166667	0.00881917
sp|Q07065|CKAP4_HUMAN	CKAP4	Cytoskeleton-associated protein 4 OS=Homo sapiens GN=CKAP4 PE=1 SV=2	66097	0.0166667	0.0166667
tr|A0A075B6R8|A0A075B6R8_HUMAN	MPDZ	Multiple PDZ domain protein (Fragment) OS=Homo sapiens GN=MPDZ PE=1 SV=1	64175	0.0166667	0.0166667
sp|O95870-2|ABHGA_HUMAN	ABHD16A	Abhydrolase domain-containing protein 16A OS=Homo sapiens GN=ABHD16A	59972	0.0166667	0.0166667
tr|D6RCQ1|D6RCQ1_HUMAN	RUFY3	Protein RUFY3 (Fragment) OS=Homo sapiens GN=RUFY3 PE=1 SV=1	22341	0.0166667	0.0166667
tr|A0A087WZE4|A0A087WZE4_HUMAN	SPTA1	Spectrin alpha chain, erythrocytic 1 OS=Homo sapiens GN=SPTA1 PE=1 SV=1	282136	0.0166667	0.0120185
sp|Q9P0J1-2|PDP1_HUMAN	PDP1	[Pyruvate dehydrogenase [acetyl-transferring]]-phosphatase 1, mitochondrial OS=Homo sapiens GN=PDP1	64339	0.0166667	0.0166667
sp|Q9Y3Z3-2|SAMH1_HUMAN	SAMHD1	Deoxynucleoside triphosphate triphosphohydrolase SAMHD1 OS=Homo sapiens GN=SAMHD1	70142	0.0166667	0.0166667
tr|F5GZ78|F5GZ78_HUMAN	PXN	Paxillin OS=Homo sapiens GN=PXN PE=1 SV=1	65674	0.0166667	0.0166667
sp|Q9H2C0|GAN_HUMAN	GAN	Gigaxonin OS=Homo sapiens GN=GAN PE=1 SV=1	68678	0.0166667	0.0166667
tr|G3V4K3|G3V4K3_HUMAN	VIPAS39	Spermatogenesis-defective protein 39 homolog OS=Homo sapiens GN=VIPAS39 PE=1 SV=1	59910	0.0166667	0.0166667
tr|A0A0A0MRE5|A0A0A0MRE5_HUMAN	ASAP1	Arf-GAP with SH3 domain, ANK repeat and PH domain-containing protein 1 OS=Homo sapiens GN=ASAP1 PE=1 SV=1	125664	0.0166667	0.0166667
tr|H7C4G9|H7C4G9_HUMAN	ERC2	ERC protein 2 (Fragment) OS=Homo sapiens GN=ERC2 PE=1 SV=1	61551	0.0166667	0.0166667
sp|O43242|PSMD3_HUMAN	PSMD3	26S proteasome non-ATPase regulatory subunit 3 OS=Homo sapiens GN=PSMD3 PE=1 SV=2	61054	0.0166667	0.0166667
sp|O75112-2|LDB3_HUMAN	LDB3	LIM domain-binding protein 3 OS=Homo sapiens GN=LDB3	67712	0.0166667	0.0166667
sp|Q6PJW8-2|CNST_HUMAN	CNST	Consortin OS=Homo sapiens GN=CNST	68583	0.0166667	0.0166667
tr|H0Y5F5|H0Y5F5_HUMAN	PABPC4	Polyadenylate-binding protein (Fragment) OS=Homo sapiens GN=PABPC4 PE=1 SV=1	60492	0.0166667	0.0166667
tr|A0A087WVF7|A0A087WVF7_HUMAN	ITSN2	Intersectin-2 OS=Homo sapiens GN=ITSN2 PE=1 SV=1	192390	0.0166667	0.00881917
sp|O60826|CCD22_HUMAN	CCDC22	Coiled-coil domain-containing protein 22 OS=Homo sapiens GN=CCDC22 PE=1 SV=1	71054	0.0166667	0.0166667
tr|E7ENV7|E7ENV7_HUMAN	CPNE8	Copine-8 OS=Homo sapiens GN=CPNE8 PE=1 SV=2	62764	0.0166667	0.0166667
sp|A0AVT1-2|UBA6_HUMAN	UBA6	Ubiquitin-like modifier-activating enzyme 6 OS=Homo sapiens GN=UBA6	66171	0.0166667	0.0166667
sp|Q9UQE7|SMC3_HUMAN	SMC3	Structural maintenance of chromosomes protein 3 OS=Homo sapiens GN=SMC3 PE=1 SV=2	141853	0.0166667	0.0166667
sp|Q8IWV7|UBR1_HUMAN	UBR1	E3 ubiquitin-protein ligase UBR1 OS=Homo sapiens GN=UBR1 PE=1 SV=1	203445	0.0166667	0.00881917
tr|A0A0C4DFP6|A0A0C4DFP6_HUMAN	CRTAC1	Cartilage acidic protein 1 OS=Homo sapiens GN=CRTAC1 PE=4 SV=1	70404	0.0166667	0.0166667
tr|B5ME97|B5ME97_HUMAN	42257	Septin 10, isoform CRA_c OS=Homo sapiens GN=SEPT10 PE=1 SV=2	63703	0.0166667	0.0166667
tr|A0A087X2C4|A0A087X2C4_HUMAN	PCDH7	Protocadherin-7 (Fragment) OS=Homo sapiens GN=PCDH7 PE=1 SV=1	64486	0.0166667	0.0166667
sp|O15254-2|ACOX3_HUMAN	ACOX3	Peroxisomal acyl-coenzyme A oxidase 3 OS=Homo sapiens GN=ACOX3	70329	0.0166667	0.0166667
tr|E9PBI4|E9PBI4_HUMAN	PTK2B	Protein-tyrosine kinase 2-beta OS=Homo sapiens GN=PTK2B PE=1 SV=1	68931	0.0166667	0.0166667
tr|Q4VB86|Q4VB86_HUMAN	EPB41	EPB41 protein OS=Homo sapiens GN=EPB41 PE=1 SV=2	70246	0.0166667	0.0166667
sp|P35240-2|MERL_HUMAN	NF2	Merlin OS=Homo sapiens GN=NF2	72696	0.0166667	0.0166667
sp|P35858-2|ALS_HUMAN	IGFALS	Insulin-like growth factor-binding protein complex acid labile subunit OS=Homo sapiens GN=IGFALS	70990	0.0166667	0.0166667
sp|Q13409-2|DC1I2_HUMAN	DYNC1I2	Isoform 2B of Cytoplasmic dynein 1 intermediate chain 2 OS=Homo sapiens GN=DYNC1I2	71000	0.0166667	0.0166667
sp|O00571-2|DDX3X_HUMAN	DDX3X	ATP-dependent RNA helicase DDX3X OS=Homo sapiens GN=DDX3X	71710	0.0166667	0.0166667
sp|P26038|MOES_HUMAN	MSN	Moesin OS=Homo sapiens GN=MSN PE=1 SV=3	67892	0.0166667	0.0166667
tr|B1AHC9|B1AHC9_HUMAN	XRCC6	X-ray repair cross-complementing protein 6 OS=Homo sapiens GN=XRCC6 PE=1 SV=1	64528	0.0166667	0.0166667
tr|I6L9B1|I6L9B1_HUMAN	EPB41L2	Band 4.1-like protein 2 OS=Homo sapiens GN=EPB41L2 PE=1 SV=1	71998	0.0166667	0.0166667
sp|O76031|CLPX_HUMAN	CLPX	ATP-dependent Clp protease ATP-binding subunit clpX-like, mitochondrial OS=Homo sapiens GN=CLPX PE=1 SV=2	69922	0.0166667	0.0166667
sp|Q8ND24-2|RN214_HUMAN	RNF214	RING finger protein 214 OS=Homo sapiens GN=RNF214	61849	0.0166667	0.0166667
tr|H7C0I1|H7C0I1_HUMAN	AVL9	Late secretory pathway protein AVL9 homolog (Fragment) OS=Homo sapiens GN=AVL9 PE=1 SV=1	64051	0.0166667	0.0166667
tr|H0YD14|H0YD14_HUMAN	MYOF	Myoferlin (Fragment) OS=Homo sapiens GN=MYOF PE=1 SV=1	135822	0.0166667	0.0166667
sp|P52306-2|GDS1_HUMAN	RAP1GDS1	Rap1 GTPase-GDP dissociation stimulator 1 OS=Homo sapiens GN=RAP1GDS1	61682	0.0166667	0.0166667
sp|O94826|TOM70_HUMAN	TOMM70A	Mitochondrial import receptor subunit TOM70 OS=Homo sapiens GN=TOMM70A PE=1 SV=1	68096	0.0166667	0.0166667
sp|Q96LB3|IFT74_HUMAN	IFT74	Intraflagellar transport protein 74 homolog OS=Homo sapiens GN=IFT74 PE=1 SV=1	69310	0.0166667	0.0166667
sp|Q96C34-2|RUND1_HUMAN	RUNDC1	RUN domain-containing protein 1 OS=Homo sapiens GN=RUNDC1	67999	0.0166667	0.0166667
sp|P17032|ZN37A_HUMAN	ZNF37A	Zinc finger protein 37A OS=Homo sapiens GN=ZNF37A PE=2 SV=3	67086	0.0166667	0.0166667
sp|Q5TCX8-2|M3KL4_HUMAN	MLK4	Mitogen-activated protein kinase kinase kinase MLK4 OS=Homo sapiens GN=MLK4	63457	0.0166667	0.0166667
tr|F5H5U2|F5H5U2_HUMAN	DDX55	ATP-dependent RNA helicase DDX55 OS=Homo sapiens GN=DDX55 PE=1 SV=1	65663	0.0166667	0.0166667
sp|O60216|RAD21_HUMAN	RAD21	Double-strand-break repair protein rad21 homolog OS=Homo sapiens GN=RAD21 PE=1 SV=2	71930	0.0166667	0.0166667
tr|A0A0A0MRB5|A0A0A0MRB5_HUMAN	MADD	MAP kinase-activating death domain protein OS=Homo sapiens GN=MADD PE=1 SV=1	177755	0.0133333	0.0133333
sp|Q8IWU2|LMTK2_HUMAN	LMTK2	Serine/threonine-protein kinase LMTK2 OS=Homo sapiens GN=LMTK2 PE=1 SV=2	165996	0.0133333	0.00666667
tr|A0A087WY61|A0A087WY61_HUMAN	NUMA1	Nuclear mitotic apparatus protein 1 OS=Homo sapiens GN=NUMA1 PE=1 SV=1	237388	0.0133333	0.00881917
tr|J3KQR7|J3KQR7_HUMAN	CEP170B	Centrosomal protein of 170 kDa protein B OS=Homo sapiens GN=CEP170B PE=1 SV=1	172225	0.0133333	0.0133333
sp|Q5RHP9|ERIC3_HUMAN	ERICH3	Glutamate-rich protein 3 OS=Homo sapiens GN=ERICH3 PE=2 SV=1	169047	0.0133333	0.0133333
sp|Q8WZA1-2|PMGT1_HUMAN	POMGNT1	Protein O-linked-mannose beta-1,2-N-acetylglucosaminyltransferase 1 OS=Homo sapiens GN=POMGNT1	85330	0.0133333	0.0133333
tr|A0A087X0K9|A0A087X0K9_HUMAN	TJP1	Tight junction protein ZO-1 OS=Homo sapiens GN=TJP1 PE=1 SV=1	188076	0.0133333	0.00666667
tr|H0Y2V6|H0Y2V6_HUMAN	CEP170	Centrosomal protein of 170 kDa (Fragment) OS=Homo sapiens GN=CEP170 PE=1 SV=1	172379	0.0133333	0.0133333
sp|P05165-2|PCCA_HUMAN	PCCA	Propionyl-CoA carboxylase alpha chain, mitochondrial OS=Homo sapiens GN=PCCA	77569	0.0133333	0.0133333
sp|Q14152-2|EIF3A_HUMAN	EIF3A	Eukaryotic translation initiation factor 3 subunit A OS=Homo sapiens GN=EIF3A	162936	0.0133333	0.0133333
sp|Q14315-2|FLNC_HUMAN	FLNC	Filamin-C OS=Homo sapiens GN=FLNC	289611	0.0133333	0.00881917
tr|A0A075B788|A0A075B788_HUMAN	PTPRC	Receptor-type tyrosine-protein phosphatase C OS=Homo sapiens GN=PTPRC PE=1 SV=1	86109	0.0133333	0.0133333
sp|Q8TAF3-3|WDR48_HUMAN	WDR48	WD repeat-containing protein 48 OS=Homo sapiens GN=WDR48	76156	0.0133333	0.0133333
sp|Q53ET0|CRTC2_HUMAN	CRTC2	CREB-regulated transcription coactivator 2 OS=Homo sapiens GN=CRTC2 PE=1 SV=2	73484	0.0133333	0.0133333
tr|F5H6L7|F5H6L7_HUMAN	SLC8A2	Sodium/calcium exchanger 2 OS=Homo sapiens GN=SLC8A2 PE=1 SV=1	75094	0.0133333	0.0133333
sp|Q9NZJ4|SACS_HUMAN	SACS	Sacsin OS=Homo sapiens GN=SACS PE=1 SV=2	526497	0.0133333	0.0133333
sp|Q05469-2|LIPS_HUMAN	LIPE	Hormone-sensitive lipase OS=Homo sapiens GN=LIPE	84873	0.0133333	0.0133333
tr|A0A0A0MSX9|A0A0A0MSX9_HUMAN	IARS	Isoleucine--tRNA ligase, cytoplasmic OS=Homo sapiens GN=IARS PE=1 SV=1	143509	0.0133333	0.00666667
tr|A0A0C4DG86|A0A0C4DG86_HUMAN	SYBU	Syntabulin OS=Homo sapiens GN=SYBU PE=4 SV=1	73750	0.0133333	0.0133333
tr|E9PCN2|E9PCN2_HUMAN	GUCY1B3	Guanylate cyclase soluble subunit beta-1 OS=Homo sapiens GN=GUCY1B3 PE=1 SV=1	73994	0.0133333	0.0133333
sp|Q92752-2|TENR_HUMAN	TNR	Tenascin-R OS=Homo sapiens GN=TNR	141944	0.0133333	0.00666667
tr|B1PS43|B1PS43_HUMAN	MYH11	Myosin heavy chain 11 smooth muscle isoform OS=Homo sapiens GN=MYH11 PE=1 SV=1	235004	0.0133333	0.00881917
tr|A0A0C4DGX4|A0A0C4DGX4_HUMAN	CUL1	Cullin-1 OS=Homo sapiens GN=CUL1 PE=4 SV=1	88017	0.0133333	0.0133333
tr|J3KMX1|J3KMX1_HUMAN	NUP88	Nuclear pore complex protein Nup88 (Fragment) OS=Homo sapiens GN=NUP88 PE=1 SV=1	80029	0.0133333	0.0133333
tr|A0A0C4DGN6|A0A0C4DGN6_HUMAN	GIT1	ARF GTPase-activating protein GIT1 OS=Homo sapiens GN=GIT1 PE=4 SV=1	83821	0.0133333	0.0133333
sp|Q9NZN5-2|ARHGC_HUMAN	ARHGEF12	Rho guanine nucleotide exchange factor 12 OS=Homo sapiens GN=ARHGEF12	171978	0.0133333	0.0133333
tr|A0A0A0MR40|A0A0A0MR40_HUMAN	ABLIM2	Actin-binding LIM protein 2 OS=Homo sapiens GN=ABLIM2 PE=1 SV=1	73009	0.0133333	0.0133333
sp|P26639-2|SYTC_HUMAN	TARS	Threonine--tRNA ligase, cytoplasmic OS=Homo sapiens GN=TARS	87775	0.0133333	0.0133333
sp|Q13049|TRI32_HUMAN	TRIM32	E3 ubiquitin-protein ligase TRIM32 OS=Homo sapiens GN=TRIM32 PE=1 SV=2	73539	0.0133333	0.0133333
tr|H3BLZ8|H3BLZ8_HUMAN	DDX17	Probable ATP-dependent RNA helicase DDX17 OS=Homo sapiens GN=DDX17 PE=1 SV=1	81073	0.0133333	0.0133333
sp|Q8N350|DOS_HUMAN	DOS	Protein Dos OS=Homo sapiens GN=DOS PE=1 SV=2	76232	0.0133333	0.0133333
sp|Q99435-2|NELL2_HUMAN	NELL2	Protein kinase C-binding protein NELL2 OS=Homo sapiens GN=NELL2	99191	0.0133333	0.0133333
sp|Q6F5E8-2|LR16C_HUMAN	RLTPR	Leucine-rich repeat-containing protein 16C OS=Homo sapiens GN=RLTPR	149598	0.0133333	0.00666667
sp|Q9Y5S2|MRCKB_HUMAN	CDC42BPB	Serine/threonine-protein kinase MRCK beta OS=Homo sapiens GN=CDC42BPB PE=1 SV=2	196189	0.0133333	0.0133333
sp|O75382-2|TRIM3_HUMAN	TRIM3	Isoform Beta of Tripartite motif-containing protein 3 OS=Homo sapiens GN=TRIM3	80644	0.0133333	0.0133333
sp|P08183-2|MDR1_HUMAN	ABCB1	Multidrug resistance protein 1 OS=Homo sapiens GN=ABCB1	134290	0.0133333	0.00666667
tr|C9J167|C9J167_HUMAN	PMS2	Mismatch repair endonuclease PMS2 OS=Homo sapiens GN=PMS2 PE=1 SV=2	85670	0.0133333	0.0133333
tr|J3KP58|J3KP58_HUMAN	CLIP1	CAP-Gly domain-containing linker protein 1 OS=Homo sapiens GN=CLIP1 PE=1 SV=2	148722	0.0133333	0.0133333
sp|O94850|DEND_HUMAN	DDN	Dendrin OS=Homo sapiens GN=DDN PE=1 SV=3	76406	0.0133333	0.0133333
sp|P14923|PLAK_HUMAN	JUP	Junction plakoglobin OS=Homo sapiens GN=JUP PE=1 SV=3	82434	0.0133333	0.0133333
tr|A0A075B7B5|A0A075B7B5_HUMAN	SRGAP2	SLIT-ROBO Rho GTPase-activating protein 2 OS=Homo sapiens GN=SRGAP2 PE=1 SV=1	91764	0.0133333	0.0133333
tr|A0A0A0MQR4|A0A0A0MQR4_HUMAN	CIC	Protein capicua homolog OS=Homo sapiens GN=CIC PE=1 SV=1	164147	0.0133333	0.00666667
sp|P54253|ATX1_HUMAN	ATXN1	Ataxin-1 OS=Homo sapiens GN=ATXN1 PE=1 SV=2	87211	0.0133333	0.0133333
sp|Q9UKG1|DP13A_HUMAN	APPL1	DCC-interacting protein 13-alpha OS=Homo sapiens GN=APPL1 PE=1 SV=1	80298	0.0133333	0.0133333
sp|Q9C040-2|TRIM2_HUMAN	TRIM2	Tripartite motif-containing protein 2 OS=Homo sapiens GN=TRIM2	85575	0.0133333	0.0133333
sp|Q08378-2|GOGA3_HUMAN	GOLGA3	Golgin subfamily A member 3 OS=Homo sapiens GN=GOLGA3	155987	0.0133333	0.0133333
sp|Q8TDI0|CHD5_HUMAN	CHD5	Chromodomain-helicase-DNA-binding protein 5 OS=Homo sapiens GN=CHD5 PE=1 SV=1	224506	0.0133333	0.00333333
sp|Q15811-4|ITSN1_HUMAN	ITSN1	Intersectin-1 OS=Homo sapiens GN=ITSN1	188527	0.0133333	0.00666667
sp|P15924|DESP_HUMAN	DSP	Desmoplakin OS=Homo sapiens GN=DSP PE=1 SV=3	334021	0.0133333	0.00881917
tr|A0A0A0MSM0|A0A0A0MSM0_HUMAN	HSPH1	Heat shock protein 105 kDa OS=Homo sapiens GN=HSPH1 PE=1 SV=1	89470	0.0133333	0.0133333
sp|Q08188|TGM3_HUMAN	TGM3	Protein-glutamine gamma-glutamyltransferase E OS=Homo sapiens GN=TGM3 PE=1 SV=4	76926	0.0133333	0.0133333
sp|O43815|STRN_HUMAN	STRN	Striatin OS=Homo sapiens GN=STRN PE=1 SV=4	86535	0.0133333	0.0133333
sp|P05160|F13B_HUMAN	F13B	Coagulation factor XIII B chain OS=Homo sapiens GN=F13B PE=1 SV=3	77742	0.0133333	0.0133333
tr|A0A087X0I9|A0A087X0I9_HUMAN	PRKCQ	Protein kinase C OS=Homo sapiens GN=PRKCQ PE=1 SV=1	79286	0.0133333	0.0133333
sp|Q9ULB5|CADH7_HUMAN	CDH7	Cadherin-7 OS=Homo sapiens GN=CDH7 PE=2 SV=2	87432	0.0133333	0.0133333
tr|A0AVL1|A0AVL1_HUMAN	ADAM9	ADAM9 protein OS=Homo sapiens GN=ADAM9 PE=1 SV=1	80940	0.0133333	0.0133333
sp|Q96PX8|SLIK1_HUMAN	SLITRK1	SLIT and NTRK-like protein 1 OS=Homo sapiens GN=SLITRK1 PE=1 SV=2	78769	0.0133333	0.0133333
tr|H0Y7R3|H0Y7R3_HUMAN	WNK2	Serine/threonine-protein kinase WNK2 (Fragment) OS=Homo sapiens GN=WNK2 PE=1 SV=1	186799	0.0133333	0.0133333
tr|E9PF63|E9PF63_HUMAN	ROCK2	Rho-associated protein kinase 2 OS=Homo sapiens GN=ROCK2 PE=1 SV=1	134266	0.0133333	0.00666667
tr|F5H365|F5H365_HUMAN	SEC23A	Protein transport protein Sec23A OS=Homo sapiens GN=SEC23A PE=1 SV=1	83828	0.0133333	0.0133333
tr|E7ER60|E7ER60_HUMAN	SYNJ2	Synaptojanin-2 OS=Homo sapiens GN=SYNJ2 PE=1 SV=2	92645	0.0133333	0.0133333
tr|A0A087X0N0|A0A087X0N0_HUMAN	TRAK1	Trafficking kinesin-binding protein 1 OS=Homo sapiens GN=TRAK1 PE=1 SV=1	75966	0.0133333	0.0133333
sp|Q96Q05-2|TPPC9_HUMAN	TRAPPC9	Trafficking protein particle complex subunit 9 OS=Homo sapiens GN=TRAPPC9	140775	0.0133333	0.00666667
tr|B4DKY1|B4DKY1_HUMAN	CARS	Cysteine--tRNA ligase, cytoplasmic OS=Homo sapiens GN=CARS PE=1 SV=1	85023	0.0133333	0.0133333
tr|E7EV41|E7EV41_HUMAN	SLC8A1	Sodium/calcium exchanger 1 OS=Homo sapiens GN=SLC8A1 PE=1 SV=1	74951	0.0133333	0.0133333
sp|Q02410-2|APBA1_HUMAN	APBA1	Amyloid beta A4 precursor protein-binding family A member 1 OS=Homo sapiens GN=APBA1	91994	0.0133333	0.0133333
tr|E9PNL8|E9PNL8_HUMAN	DGKZ	Diacylglycerol kinase OS=Homo sapiens GN=DGKZ PE=1 SV=1	79676	0.0133333	0.0133333
tr|H0Y4R2|H0Y4R2_HUMAN	POR	NADPH--cytochrome P450 reductase (Fragment) OS=Homo sapiens GN=POR PE=1 SV=1	82441	0.0133333	0.0133333
tr|A0A0A0MTN0|A0A0A0MTN0_HUMAN	CUL2	Cullin-2 OS=Homo sapiens GN=CUL2 PE=1 SV=1	89133	0.0133333	0.0133333
tr|A0A0A0MSJ0|A0A0A0MSJ0_HUMAN	DDX42	ATP-dependent RNA helicase DDX42 OS=Homo sapiens GN=DDX42 PE=1 SV=1	78051	0.0133333	0.0133333
sp|Q8IYI6|EXOC8_HUMAN	EXOC8	Exocyst complex component 8 OS=Homo sapiens GN=EXOC8 PE=1 SV=2	82432	0.0133333	0.0133333
sp|Q93034|CUL5_HUMAN	CUL5	Cullin-5 OS=Homo sapiens GN=CUL5 PE=1 SV=4	91468	0.0133333	0.0133333
sp|P23142|FBLN1_HUMAN	FBLN1	Fibulin-1 OS=Homo sapiens GN=FBLN1 PE=1 SV=4	81268	0.0133333	0.0133333
tr|H9KV31|H9KV31_HUMAN	NCAM2	Neural cell adhesion molecule 2 OS=Homo sapiens GN=NCAM2 PE=1 SV=2	91864	0.0133333	0.0133333
sp|Q13634|CAD18_HUMAN	CDH18	Cadherin-18 OS=Homo sapiens GN=CDH18 PE=2 SV=1	88588	0.0133333	0.0133333
sp|Q9NRY4|RHG35_HUMAN	ARHGAP35	Rho GTPase-activating protein 35 OS=Homo sapiens GN=ARHGAP35 PE=1 SV=3	171946	0.0133333	0.00666667
tr|A0A0A0MRW5|A0A0A0MRW5_HUMAN	FBXL13	F-box/LRR-repeat protein 13 OS=Homo sapiens GN=FBXL13 PE=4 SV=1	80219	0.0133333	0.0133333
sp|P22059|OSBP1_HUMAN	OSBP	Oxysterol-binding protein 1 OS=Homo sapiens GN=OSBP PE=1 SV=1	90220	0.0133333	0.0133333
sp|P13010|XRCC5_HUMAN	XRCC5	X-ray repair cross-complementing protein 5 OS=Homo sapiens GN=XRCC5 PE=1 SV=3	83222	0.0133333	0.0133333
tr|J3QQW9|J3QQW9_HUMAN	SUZ12	Polycomb protein SUZ12 OS=Homo sapiens GN=SUZ12 PE=1 SV=1	81012	0.0133333	0.0133333
sp|Q8TCS8|PNPT1_HUMAN	PNPT1	Polyribonucleotide nucleotidyltransferase 1, mitochondrial OS=Homo sapiens GN=PNPT1 PE=1 SV=2	86524	0.0133333	0.0133333
tr|B4DYV8|B4DYV8_HUMAN	ROBO4	Roundabout homolog 4 OS=Homo sapiens GN=ROBO4 PE=1 SV=1	93040	0.0133333	0.0133333
sp|Q9Y4W2-2|LAS1L_HUMAN	LAS1L	Ribosomal biogenesis protein LAS1L OS=Homo sapiens GN=LAS1L	82161	0.0133333	0.0133333
sp|Q17RB8-2|LONF1_HUMAN	LONRF1	LON peptidase N-terminal domain and RING finger protein 1 OS=Homo sapiens GN=LONRF1	87186	0.0133333	0.0133333
sp|O00139-1|KIF2A_HUMAN	KIF2A	Kinesin-like protein KIF2A OS=Homo sapiens GN=KIF2A	77591	0.0133333	0.0133333
sp|Q9P2I0|CPSF2_HUMAN	CPSF2	Cleavage and polyadenylation specificity factor subunit 2 OS=Homo sapiens GN=CPSF2 PE=1 SV=2	89286	0.0133333	0.0133333
tr|A0A0A0MR25|A0A0A0MR25_HUMAN	FGFR2	Fibroblast growth factor receptor 2 OS=Homo sapiens GN=FGFR2 PE=1 SV=1	93038	0.0133333	0.0133333
sp|O43719|HTSF1_HUMAN	HTATSF1	HIV Tat-specific factor 1 OS=Homo sapiens GN=HTATSF1 PE=1 SV=1	86371	0.0133333	0.0133333
sp|P23508-2|CRCM_HUMAN	MCC	Colorectal mutant cancer protein OS=Homo sapiens GN=MCC	114292	0.0133333	0.0133333
sp|Q6NUQ1|RINT1_HUMAN	RINT1	RAD50-interacting protein 1 OS=Homo sapiens GN=RINT1 PE=1 SV=1	91372	0.0133333	0.0133333
sp|Q6T4P5-2|LPPR3_HUMAN	LPPR3	Lipid phosphate phosphatase-related protein type 3 OS=Homo sapiens GN=LPPR3	76617	0.0133333	0.0133333
sp|Q9BTE3-2|MCMBP_HUMAN	MCMBP	Mini-chromosome maintenance complex-binding protein OS=Homo sapiens GN=MCMBP	73501	0.0133333	0.0133333
tr|A0A087WZ40|A0A087WZ40_HUMAN	MAP7	Ensconsin OS=Homo sapiens GN=MAP7 PE=1 SV=1	87937	0.0133333	0.0133333
tr|A0A088AWP5|A0A088AWP5_HUMAN	PRUNE2	Protein prune homolog 2 OS=Homo sapiens GN=PRUNE2 PE=1 SV=1	339450	0.01	0.01
sp|Q9UPA5|BSN_HUMAN	BSN	Protein bassoon OS=Homo sapiens GN=BSN PE=2 SV=4	418324	0.01	0.0057735
sp|O95782-2|AP2A1_HUMAN	AP2A1	AP-2 complex subunit alpha-1 OS=Homo sapiens GN=AP2A1	106378	0.01	0.01
sp|Q13002-4|GRIK2_HUMAN	GRIK2	Glutamate receptor ionotropic, kainate 2 OS=Homo sapiens GN=GRIK2	94476	0.01	0.01
sp|Q9Y490|TLN1_HUMAN	TLN1	Talin-1 OS=Homo sapiens GN=TLN1 PE=1 SV=3	271766	0.01	0.0057735
tr|H3BPE1|H3BPE1_HUMAN	MACF1	Microtubule-actin cross-linking factor 1, isoforms 1/2/3/5 OS=Homo sapiens GN=MACF1 PE=1 SV=1	861649	0.01	0.0057735
tr|A0A087WVA5|A0A087WVA5_HUMAN	EPHB1	Receptor protein-tyrosine kinase OS=Homo sapiens GN=EPHB1 PE=1 SV=1	106537	0.01	0.01
tr|A0A087WZZ5|A0A087WZZ5_HUMAN	SF3B2	Splicing factor 3B subunit 2 OS=Homo sapiens GN=SF3B2 PE=1 SV=1	97639	0.01	0.01
tr|H7BY35|H7BY35_HUMAN	RYR2	Ryanodine receptor 2 OS=Homo sapiens GN=RYR2 PE=1 SV=2	567439	0.01	0.0057735
tr|J3QQW3|J3QQW3_HUMAN	KIAA0195	Uncharacterized protein KIAA0195 OS=Homo sapiens GN=KIAA0195 PE=1 SV=1	114372	0.01	0.01
sp|Q96A65|EXOC4_HUMAN	EXOC4	Exocyst complex component 4 OS=Homo sapiens GN=EXOC4 PE=1 SV=1	111170	0.01	0.01
sp|O75151|PHF2_HUMAN	PHF2	Lysine-specific demethylase PHF2 OS=Homo sapiens GN=PHF2 PE=1 SV=4	121669	0.01	0.01
sp|Q8NF91|SYNE1_HUMAN	SYNE1	Nesprin-1 OS=Homo sapiens GN=SYNE1 PE=1 SV=4	1017127	0.01	0.0057735
tr|A0A0C4DG89|A0A0C4DG89_HUMAN	DDX46	Probable ATP-dependent RNA helicase DDX46 OS=Homo sapiens GN=DDX46 PE=4 SV=1	117902	0.01	0.01
sp|Q8WUM0|NU133_HUMAN	NUP133	Nuclear pore complex protein Nup133 OS=Homo sapiens GN=NUP133 PE=1 SV=2	129924	0.01	0.01
sp|Q96KR1|ZFR_HUMAN	ZFR	Zinc finger RNA-binding protein OS=Homo sapiens GN=ZFR PE=1 SV=2	118079	0.01	0.01
sp|Q9Y4G6|TLN2_HUMAN	TLN2	Talin-2 OS=Homo sapiens GN=TLN2 PE=1 SV=4	273781	0.01	0.0057735
sp|O76024|WFS1_HUMAN	WFS1	Wolframin OS=Homo sapiens GN=WFS1 PE=1 SV=2	101367	0.01	0.01
sp|Q5TF21|SOGA3_HUMAN	SOGA3	Protein SOGA3 OS=Homo sapiens GN=SOGA3 PE=2 SV=1	103478	0.01	0.01
sp|O43592|XPOT_HUMAN	XPOT	Exportin-T OS=Homo sapiens GN=XPOT PE=1 SV=2	111148	0.01	0.01
sp|Q15746-2|MYLK_HUMAN	MYLK	Myosin light chain kinase, smooth muscle OS=Homo sapiens GN=MYLK	205494	0.01	0.01
sp|Q14643-2|ITPR1_HUMAN	ITPR1	Inositol 1,4,5-trisphosphate receptor type 1 OS=Homo sapiens GN=ITPR1	315329	0.01	0.0057735
sp|P46939-2|UTRO_HUMAN	UTRN	Utrophin OS=Homo sapiens GN=UTRN	397061	0.01	0.01
tr|A0A075B6G3|A0A075B6G3_HUMAN	DMD	Dystrophin OS=Homo sapiens GN=DMD PE=1 SV=1	428565	0.01	0.0057735
sp|Q9C0H5-2|RHG39_HUMAN	ARHGAP39	Rho GTPase-activating protein 39 OS=Homo sapiens GN=ARHGAP39	125977	0.01	0.01
sp|Q14966-4|ZN638_HUMAN	ZNF638	Zinc finger protein 638 OS=Homo sapiens GN=ZNF638	129378	0.01	0.01
sp|P02730|B3AT_HUMAN	SLC4A1	Band 3 anion transport protein OS=Homo sapiens GN=SLC4A1 PE=1 SV=3	102013	0.01	0.01
tr|A0A0A0MTM9|A0A0A0MTM9_HUMAN	ADCY2	Adenylate cyclase type 2 OS=Homo sapiens GN=ADCY2 PE=1 SV=1	124998	0.01	0.01
tr|E7ESA7|E7ESA7_HUMAN	NOS3	Nitric oxide synthase, endothelial OS=Homo sapiens GN=NOS3 PE=1 SV=1	112363	0.01	0.01
sp|P23378|GCSP_HUMAN	GLDC	Glycine dehydrogenase (decarboxylating), mitochondrial OS=Homo sapiens GN=GLDC PE=1 SV=2	114254	0.01	0.01
tr|A0A087WWK8|A0A087WWK8_HUMAN	IQSEC1	IQ motif and SEC7 domain-containing protein 1 OS=Homo sapiens GN=IQSEC1 PE=1 SV=1	125255	0.01	0.01
tr|J3QRV5|J3QRV5_HUMAN	LLGL2	Lethal(2) giant larvae protein homolog 2 OS=Homo sapiens GN=LLGL2 PE=1 SV=1	114276	0.01	0.01
sp|P35498-2|SCN1A_HUMAN	SCN1A	Sodium channel protein type 1 subunit alpha OS=Homo sapiens GN=SCN1A	229695	0.01	0.01
tr|A0A087WVM4|A0A087WVM4_HUMAN	MTHFD1L	Monofunctional C1-tetrahydrofolate synthase, mitochondrial OS=Homo sapiens GN=MTHFD1L PE=1 SV=1	100048	0.01	0.01
sp|P46379-2|BAG6_HUMAN	BAG6	Large proline-rich protein BAG6 OS=Homo sapiens GN=BAG6	119075	0.01	0.01
tr|J3KN10|J3KN10_HUMAN	PI4KA	Phosphatidylinositol 4-kinase alpha OS=Homo sapiens GN=PI4KA PE=1 SV=1	239244	0.01	0.01
sp|Q9UIQ6-2|LCAP_HUMAN	LNPEP	Leucyl-cystinyl aminopeptidase OS=Homo sapiens GN=LNPEP	116076	0.01	0.01
sp|P18206-2|VINC_HUMAN	VCL	Vinculin OS=Homo sapiens GN=VCL	117220	0.01	0.01
sp|P33176|KINH_HUMAN	KIF5B	Kinesin-1 heavy chain OS=Homo sapiens GN=KIF5B PE=1 SV=1	110358	0.01	0.01
tr|X6R3R3|X6R3R3_HUMAN	SOGA1	Protein SOGA1 OS=Homo sapiens GN=SOGA1 PE=1 SV=1	116712	0.01	0.01
sp|Q96S38-2|KS6C1_HUMAN	RPS6KC1	Ribosomal protein S6 kinase delta-1 OS=Homo sapiens GN=RPS6KC1	118112	0.01	0.01
sp|Q92854|SEM4D_HUMAN	SEMA4D	Semaphorin-4D OS=Homo sapiens GN=SEMA4D PE=1 SV=1	97457	0.01	0.01
sp|Q93100-2|KPBB_HUMAN	PHKB	Phosphorylase b kinase regulatory subunit beta OS=Homo sapiens GN=PHKB	125083	0.01	0.01
sp|Q9ULF5|S39AA_HUMAN	SLC39A10	Zinc transporter ZIP10 OS=Homo sapiens GN=SLC39A10 PE=1 SV=2	94928	0.01	0.01
tr|K4DI95|K4DI95_HUMAN	DIAPH2	Diaphanous homolog 2 (Drosophila), isoform CRA_a OS=Homo sapiens GN=DIAPH2 PE=1 SV=1	126257	0.01	0.01
tr|H7C1N2|H7C1N2_HUMAN	COBL	Protein cordon-bleu (Fragment) OS=Homo sapiens GN=COBL PE=1 SV=1	119820	0.01	0.01
tr|A0A0A0MSW6|A0A0A0MSW6_HUMAN	MDGA2	MAM domain-containing glycosylphosphatidylinositol anchor protein 2 OS=Homo sapiens GN=MDGA2 PE=1 SV=1	93642	0.01	0.01
sp|Q9NV70-2|EXOC1_HUMAN	EXOC1	Exocyst complex component 1 OS=Homo sapiens GN=EXOC1	101074	0.01	0.01
sp|Q9Y5I4-2|PCDC2_HUMAN	PCDHAC2	Isoform Short of Protocadherin alpha-C2 OS=Homo sapiens GN=PCDHAC2	96821	0.01	0.01
tr|A0A087WYL5|A0A087WYL5_HUMAN	SEZ6L2	Seizure 6-like protein 2 OS=Homo sapiens GN=SEZ6L2 PE=1 SV=1	100611	0.01	0.01
tr|E7EVA0|E7EVA0_HUMAN	MAP4	Microtubule-associated protein OS=Homo sapiens GN=MAP4 PE=1 SV=1	246546	0.01	0.01
sp|Q9H3U1-2|UN45A_HUMAN	UNC45A	Protein unc-45 homolog A OS=Homo sapiens GN=UNC45A	102865	0.01	0.01
sp|O95786|DDX58_HUMAN	DDX58	Probable ATP-dependent RNA helicase DDX58 OS=Homo sapiens GN=DDX58 PE=1 SV=2	108014	0.01	0.01
tr|A0A087WZP6|A0A087WZP6_HUMAN	NID2	Nidogen-2 OS=Homo sapiens GN=NID2 PE=1 SV=1	109313	0.01	0.01
tr|X6RLX0|X6RLX0_HUMAN	ERC1	ELKS/Rab6-interacting/CAST family member 1 OS=Homo sapiens GN=ERC1 PE=1 SV=1	128624	0.01	0.01
sp|P31327-2|CPSM_HUMAN	CPS1	Carbamoyl-phosphate synthase [ammonia], mitochondrial OS=Homo sapiens GN=CPS1	117048	0.01	0.01
sp|Q9H7D0|DOCK5_HUMAN	DOCK5	Dedicator of cytokinesis protein 5 OS=Homo sapiens GN=DOCK5 PE=1 SV=3	216198	0.01	0.01
sp|P57679|EVC_HUMAN	EVC	Ellis-van Creveld syndrome protein OS=Homo sapiens GN=EVC PE=1 SV=1	112890	0.01	0.01
sp|O75420|PERQ1_HUMAN	GIGYF1	PERQ amino acid-rich with GYF domain-containing protein 1 OS=Homo sapiens GN=GIGYF1 PE=1 SV=2	115044	0.01	0.01
sp|P33981-2|TTK_HUMAN	TTK	Dual specificity protein kinase TTK OS=Homo sapiens GN=TTK	97852	0.01	0.01
sp|Q96M69|LRGUK_HUMAN	LRGUK	Leucine-rich repeat and guanylate kinase domain-containing protein OS=Homo sapiens GN=LRGUK PE=2 SV=1	94415	0.01	0.01
sp|Q8IVU3-2|HERC6_HUMAN	HERC6	Probable E3 ubiquitin-protein ligase HERC6 OS=Homo sapiens GN=HERC6	112495	0.01	0.01
sp|Q709C8-2|VP13C_HUMAN	VPS13C	Vacuolar protein sorting-associated protein 13C OS=Homo sapiens GN=VPS13C	409937	0.01	0
sp|Q9BXP5-2|SRRT_HUMAN	SRRT	Serrate RNA effector molecule homolog OS=Homo sapiens GN=SRRT	100670	0.01	0.01
sp|Q6P3W7|SCYL2_HUMAN	SCYL2	SCY1-like protein 2 OS=Homo sapiens GN=SCYL2 PE=1 SV=1	104327	0.01	0.01
tr|H3BPX2|H3BPX2_HUMAN	OBSCN	Obscurin OS=Homo sapiens GN=OBSCN PE=1 SV=2	986251	0.01	0.0057735
sp|P55060-3|XPO2_HUMAN	CSE1L	Exportin-2 OS=Homo sapiens GN=CSE1L	108507	0.01	0.01
sp|Q9BYX2-2|TBD2A_HUMAN	TBC1D2	TBC1 domain family member 2A OS=Homo sapiens GN=TBC1D2	104953	0.01	0.01
tr|J3KPI6|J3KPI6_HUMAN	MAP3K9	Mitogen-activated protein kinase kinase kinase 9 OS=Homo sapiens GN=MAP3K9 PE=1 SV=1	120332	0.01	0.01
sp|Q9NYF8-2|BCLF1_HUMAN	BCLAF1	Bcl-2-associated transcription factor 1 OS=Homo sapiens GN=BCLAF1	105999	0.01	0.01
sp|Q8IVF2-3|AHNK2_HUMAN	AHNAK2	Protein AHNAK2 OS=Homo sapiens GN=AHNAK2	606295	0.00666667	0.00666667
sp|Q9Y4D8-5|HECD4_HUMAN	HECTD4	Probable E3 ubiquitin-protein ligase HECTD4 OS=Homo sapiens GN=HECTD4	147094	0.00666667	0.00666667
tr|A0A024R4E5|A0A024R4E5_HUMAN	HDLBP	High density lipoprotein binding protein (Vigilin), isoform CRA_a OS=Homo sapiens GN=HDLBP PE=1 SV=1	141979	0.00666667	0.00666667
sp|Q6ZMQ8|LMTK1_HUMAN	AATK	Serine/threonine-protein kinase LMTK1 OS=Homo sapiens GN=AATK PE=1 SV=2	146247	0.00666667	0.00666667
tr|A0A0A0MR52|A0A0A0MR52_HUMAN	EIF4G1	Eukaryotic translation initiation factor 4 gamma 1 OS=Homo sapiens GN=EIF4G1 PE=1 SV=1	153732	0.00666667	0.00666667
sp|Q9NY46-2|SCN3A_HUMAN	SCN3A	Sodium channel protein type 3 subunit alpha OS=Homo sapiens GN=SCN3A	223370	0.00666667	0.00666667
tr|A0A087WUT6|A0A087WUT6_HUMAN	EIF5B	Eukaryotic translation initiation factor 5B OS=Homo sapiens GN=EIF5B PE=1 SV=1	139053	0.00666667	0.00666667
sp|Q9Y6D5|BIG2_HUMAN	ARFGEF2	Brefeldin A-inhibited guanine nucleotide-exchange protein 2 OS=Homo sapiens GN=ARFGEF2 PE=1 SV=3	204418	0.00666667	0.00666667
tr|D6RBW0|D6RBW0_HUMAN	CENPE	Kinesin-like protein (Fragment) OS=Homo sapiens GN=CENPE PE=1 SV=1	130890	0.00666667	0.00666667
sp|O94910-2|LPHN1_HUMAN	LPHN1	Latrophilin-1 OS=Homo sapiens GN=LPHN1	164011	0.00666667	0.00666667
sp|Q9UPQ9-1|TNR6B_HUMAN	TNRC6B	Trinucleotide repeat-containing gene 6B protein OS=Homo sapiens GN=TNRC6B	183444	0.00666667	0.00666667
sp|Q02880-2|TOP2B_HUMAN	TOP2B	Isoform Beta-1 of DNA topoisomerase 2-beta OS=Homo sapiens GN=TOP2B	183518	0.00666667	0.00666667
tr|C9J2Y9|C9J2Y9_HUMAN	POLR2B	DNA-directed RNA polymerase OS=Homo sapiens GN=POLR2B PE=1 SV=2	134397	0.00666667	0.00666667
sp|Q8NDI1-2|EHBP1_HUMAN	EHBP1	EH domain-binding protein 1 OS=Homo sapiens GN=EHBP1	136724	0.00666667	0.00666667
sp|Q9HAU5|RENT2_HUMAN	UPF2	Regulator of nonsense transcripts 2 OS=Homo sapiens GN=UPF2 PE=1 SV=1	148972	0.00666667	0.00666667
sp|Q9Y2A7-2|NCKP1_HUMAN	NCKAP1	Nck-associated protein 1 OS=Homo sapiens GN=NCKAP1	130744	0.00666667	0.00666667
sp|P51531-2|SMCA2_HUMAN	SMARCA2	Isoform Short of Probable global transcription activator SNF2L2 OS=Homo sapiens GN=SMARCA2	179740	0.00666667	0.00666667
sp|P23458|JAK1_HUMAN	JAK1	Tyrosine-protein kinase JAK1 OS=Homo sapiens GN=JAK1 PE=1 SV=2	135016	0.00666667	0.00666667
tr|H7BXE5|H7BXE5_HUMAN	UNC13A	Protein unc-13 homolog A OS=Homo sapiens GN=UNC13A PE=1 SV=2	194914	0.00666667	0.00666667
tr|H3BMS5|H3BMS5_HUMAN	PHLPP2	PH domain leucine-rich repeat-containing protein phosphatase 2 OS=Homo sapiens GN=PHLPP2 PE=1 SV=1	152578	0.00666667	0.00666667
sp|Q9HCU4|CELR2_HUMAN	CELSR2	Cadherin EGF LAG seven-pass G-type receptor 2 OS=Homo sapiens GN=CELSR2 PE=1 SV=1	322214	0.00666667	0.00666667
sp|Q9UMZ2-3|SYNRG_HUMAN	SYNRG	Synergin gamma OS=Homo sapiens GN=SYNRG	133197	0.00666667	0.00666667
tr|S4R3H4|S4R3H4_HUMAN	ACIN1	Apoptotic chromatin condensation inducer in the nucleus OS=Homo sapiens GN=ACIN1 PE=1 SV=1	145755	0.00666667	0.00666667
sp|P41594-2|GRM5_HUMAN	GRM5	Metabotropic glutamate receptor 5 OS=Homo sapiens GN=GRM5	130900	0.00666667	0.00666667
sp|Q9BZH6|WDR11_HUMAN	WDR11	WD repeat-containing protein 11 OS=Homo sapiens GN=WDR11 PE=1 SV=1	138423	0.00666667	0.00666667
tr|A0A087WUH3|A0A087WUH3_HUMAN	CNTNAP3B	Contactin-associated protein-like 3B OS=Homo sapiens GN=CNTNAP3B PE=4 SV=1	142549	0.00666667	0.00666667
tr|A0A0C4DGG9|A0A0C4DGG9_HUMAN	CHD4	Chromodomain-helicase-DNA-binding protein 4 OS=Homo sapiens GN=CHD4 PE=4 SV=1	221933	0.00666667	0.00333333
tr|H0Y7L2|H0Y7L2_HUMAN	DOCK7	Dedicator of cytokinesis protein 7 (Fragment) OS=Homo sapiens GN=DOCK7 PE=1 SV=1	148604	0.00666667	0.00666667
tr|Q5TG12|Q5TG12_HUMAN	PTPRK	Protein-tyrosine-phosphatase OS=Homo sapiens GN=PTPRK PE=1 SV=1	166093	0.00666667	0.00666667
tr|A0A0A0MT60|A0A0A0MT60_HUMAN	FKBP15	FK506-binding protein 15 (Fragment) OS=Homo sapiens GN=FKBP15 PE=1 SV=1	136702	0.00666667	0.00666667
sp|P26640|SYVC_HUMAN	VARS	Valine--tRNA ligase OS=Homo sapiens GN=VARS PE=1 SV=4	141642	0.00666667	0.00666667
sp|P49327|FAS_HUMAN	FASN	Fatty acid synthase OS=Homo sapiens GN=FASN PE=1 SV=3	275877	0.00666667	0.00333333
tr|A0A0A0MSU4|A0A0A0MSU4_HUMAN	ABCA8	ATP-binding cassette sub-family A member 8 OS=Homo sapiens GN=ABCA8 PE=1 SV=1	184659	0.00666667	0.00666667
tr|A0A0A0MR60|A0A0A0MR60_HUMAN	PTPRS	Receptor-type tyrosine-protein phosphatase S OS=Homo sapiens GN=PTPRS PE=1 SV=1	170011	0.00666667	0.00666667
sp|P19174-2|PLCG1_HUMAN	PLCG1	1-phosphatidylinositol 4,5-bisphosphate phosphodiesterase gamma-1 OS=Homo sapiens GN=PLCG1	149877	0.00666667	0.00666667
tr|R4GNA2|R4GNA2_HUMAN	ANKRD30A	Ankyrin repeat domain-containing protein 30A OS=Homo sapiens GN=ANKRD30A PE=1 SV=1	154289	0.00666667	0.00666667
tr|I3VM54|I3VM54_HUMAN	KDM2A	Lysine-specific demethylase 2A OS=Homo sapiens GN=KDM2A PE=1 SV=1	133028	0.00666667	0.00666667
sp|A0JNW5|UH1BL_HUMAN	UHRF1BP1L	UHRF1-binding protein 1-like OS=Homo sapiens GN=UHRF1BP1L PE=1 SV=2	165521	0.00666667	0.00666667
sp|Q13464|ROCK1_HUMAN	ROCK1	Rho-associated protein kinase 1 OS=Homo sapiens GN=ROCK1 PE=1 SV=1	159102	0.00666667	0.00666667
sp|Q3L8U1-2|CHD9_HUMAN	CHD9	Chromodomain-helicase-DNA-binding protein 9 OS=Homo sapiens GN=CHD9	326021	0.00666667	0.00666667
sp|Q9Y6V0-2|PCLO_HUMAN	PCLO	Protein piccolo OS=Homo sapiens GN=PCLO	532129	0.00666667	0.00333333
sp|Q96JP2|MY15B_HUMAN	MYO15B	Unconventional myosin-XVB OS=Homo sapiens GN=MYO15B PE=1 SV=2	168096	0.00666667	0.00666667
sp|Q8NI35|INADL_HUMAN	INADL	InaD-like protein OS=Homo sapiens GN=INADL PE=1 SV=3	197046	0.00666667	0.00666667
sp|Q9ULM0|PKHH1_HUMAN	PLEKHH1	Pleckstrin homology domain-containing family H member 1 OS=Homo sapiens GN=PLEKHH1 PE=2 SV=2	152733	0.00666667	0.00666667
sp|Q8TD26|CHD6_HUMAN	CHD6	Chromodomain-helicase-DNA-binding protein 6 OS=Homo sapiens GN=CHD6 PE=1 SV=4	308071	0.00666667	0.00666667
tr|A0A087WX80|A0A087WX80_HUMAN	LAMA2	Laminin subunit alpha-2 OS=Homo sapiens GN=LAMA2 PE=1 SV=1	352824	0.00333333	0.00333333
tr|A0A087X1T7|A0A087X1T7_HUMAN	ACAN	Aggrecan core protein OS=Homo sapiens GN=ACAN PE=1 SV=1	257029	0.00333333	0.00333333
sp|Q7Z6Z7-2|HUWE1_HUMAN	HUWE1	E3 ubiquitin-protein ligase HUWE1 OS=Homo sapiens GN=HUWE1	483831	0.00333333	0.00333333
sp|Q93008-1|USP9X_HUMAN	USP9X	Probable ubiquitin carboxyl-terminal hydrolase FAF-X OS=Homo sapiens GN=USP9X	293699	0.00333333	0.00333333
sp|P48634-2|PRC2A_HUMAN	PRRC2A	Protein PRRC2A OS=Homo sapiens GN=PRRC2A	228214	0.00333333	0.00333333
sp|P12270|TPR_HUMAN	TPR	Nucleoprotein TPR OS=Homo sapiens GN=TPR PE=1 SV=3	267530	0.00333333	0.00333333
sp|P35555|FBN1_HUMAN	FBN1	Fibrillin-1 OS=Homo sapiens GN=FBN1 PE=1 SV=3	332664	0.00333333	0.00333333
sp|Q04721|NOTC2_HUMAN	NOTCH2	Neurogenic locus notch homolog protein 2 OS=Homo sapiens GN=NOTCH2 PE=1 SV=3	279082	0.00333333	0.00333333
tr|E7EWP2|E7EWP2_HUMAN	TRIO	Triple functional domain protein OS=Homo sapiens GN=TRIO PE=1 SV=2	264855	0.00333333	0.00333333
sp|Q15751|HERC1_HUMAN	HERC1	Probable E3 ubiquitin-protein ligase HERC1 OS=Homo sapiens GN=HERC1 PE=1 SV=2	538790	0.00333333	0.00333333
sp|O00507|USP9Y_HUMAN	USP9Y	Probable ubiquitin carboxyl-terminal hydrolase FAF-Y OS=Homo sapiens GN=USP9Y PE=2 SV=2	294370	0.00333333	0.00333333
sp|O95714|HERC2_HUMAN	HERC2	E3 ubiquitin-protein ligase HERC2 OS=Homo sapiens GN=HERC2 PE=1 SV=2	533510	0.00333333	0.00333333
sp|O15230|LAMA5_HUMAN	LAMA5	Laminin subunit alpha-5 OS=Homo sapiens GN=LAMA5 PE=1 SV=8	412023	0.00333333	0.00333333
sp|P11277-2|SPTB1_HUMAN	SPTB	Spectrin beta chain, erythrocytic OS=Homo sapiens GN=SPTB	268630	0.00333333	0.00333333
sp|O14497-2|ARI1A_HUMAN	ARID1A	AT-rich interactive domain-containing protein 1A OS=Homo sapiens GN=ARID1A	219110	0.00333333	0.00333333
sp|Q03001|DYST_HUMAN	DST	Dystonin OS=Homo sapiens GN=DST PE=1 SV=4	865259	0.00333333	0.00333333
tr|J3QSU6|J3QSU6_HUMAN	TNC	Tenascin OS=Homo sapiens GN=TNC PE=1 SV=1	226357	0.00333333	0.00333333
sp|O75923-10|DYSF_HUMAN	DYSF	Isoform 10 of Dysferlin OS=Homo sapiens GN=DYSF	241398	0.00333333	0.00333333
sp|Q8WZ42-11|TITIN_HUMAN	TTN	Isoform 11 of Titin OS=Homo sapiens GN=TTN	3739682	0.00333333	0.00333333
sp|P42345|MTOR_HUMAN	MTOR	Serine/threonine-protein kinase mTOR OS=Homo sapiens GN=MTOR PE=1 SV=1	290759	0.00333333	0.00333333
sp|P11717|MPRI_HUMAN	IGF2R	Cation-independent mannose-6-phosphate receptor OS=Homo sapiens GN=IGF2R PE=1 SV=3	281155	0.00333333	0.00333333
tr|F5H269|F5H269_HUMAN	DMXL1	DmX-like protein 1 OS=Homo sapiens GN=DMXL1 PE=1 SV=1	343849	0.00333333	0.00333333
sp|Q8IZF6-2|GP112_HUMAN	GPR112	Probable G-protein coupled receptor 112 OS=Homo sapiens GN=GPR112	302965	0.00333333	0.00333333
tr|J3KN16|J3KN16_HUMAN	KIAA0368	Proteasome-associated protein ECM29 homolog OS=Homo sapiens GN=KIAA0368 PE=1 SV=1	225491	0.00333333	0.00333333
sp|Q96BY6-3|DOC10_HUMAN	DOCK10	Dedicator of cytokinesis protein 10 OS=Homo sapiens GN=DOCK10	251785	0.00333333	0.00333333

## Sheet: Ultra-cushion
Accession	GS	Name	Protein Mass	emPAI (quant.)	SEM
sp|P02768|ALBU_HUMAN	ALB	Serum albumin OS=Homo sapiens GN=ALB PE=1 SV=2	71317	2.66324e+07	2.66301e+07
sp|P69905|HBA_HUMAN	HBA1	Hemoglobin subunit alpha OS=Homo sapiens GN=HBA1 PE=1 SV=2	15305	20320.5	20226.8
tr|G3V1N2|G3V1N2_HUMAN	HBA2	HCG1745306, isoform CRA_a OS=Homo sapiens GN=HBA2 PE=1 SV=1	11997	3798.48	3694.24
sp|P02787|TRFE_HUMAN	TF	Serotransferrin OS=Homo sapiens GN=TF PE=1 SV=3	79294	3068.08	3050.73
sp|P02647|APOA1_HUMAN	APOA1	Apolipoprotein A-I OS=Homo sapiens GN=APOA1 PE=1 SV=1	30759	2853.94	2770.37
sp|P68871|HBB_HUMAN	HBB	Hemoglobin subunit beta OS=Homo sapiens GN=HBB PE=1 SV=2	16102	1193.35	934.77
sp|P00738|HPT_HUMAN	HP	Haptoglobin OS=Homo sapiens GN=HP PE=1 SV=1	45861	1013.46	976.495
sp|P0CG05|LAC2_HUMAN	IGLC2	Ig lambda-2 chain C regions OS=Homo sapiens GN=IGLC2 PE=1 SV=1	11458	923.443	884.553
tr|A0A075B6L0|A0A075B6L0_HUMAN	IGLC3	Ig lambda-3 chain C regions (Fragment) OS=Homo sapiens GN=IGLC3 PE=1 SV=2	11484	338.797	299.907
sp|P02671-2|FIBA_HUMAN	FGA	Fibrinogen alpha chain OS=Homo sapiens GN=FGA	70227	327.917	308.013
sp|P01859|IGHG2_HUMAN	IGHG2	Ig gamma-2 chain C region OS=Homo sapiens GN=IGHG2 PE=1 SV=2	36505	320.063	316.454
tr|A0A087WZW8|A0A087WZW8_HUMAN	IGKV3-11	Protein IGKV3-11 OS=Homo sapiens GN=IGKV3-11 PE=4 SV=1	25870	273.397	259.839
sp|P02675|FIBB_HUMAN	FGB	Fibrinogen beta chain OS=Homo sapiens GN=FGB PE=1 SV=2	56577	238.28	231.9
tr|A0A075B6N8|A0A075B6N8_HUMAN	IGHG3	Ig gamma-3 chain C region (Fragment) OS=Homo sapiens GN=IGHG3 PE=1 SV=1	42327	162.747	157.172
sp|P01861|IGHG4_HUMAN	IGHG4	Ig gamma-4 chain C region OS=Homo sapiens GN=IGHG4 PE=1 SV=1	36431	150.737	146.423
tr|A0A087X130|A0A087X130_HUMAN	IGKC	Ig kappa chain C region OS=Homo sapiens GN=IGKC PE=1 SV=1	25406	117.453	106.292
sp|P01876|IGHA1_HUMAN	IGHA1	Ig alpha-1 chain C region OS=Homo sapiens GN=IGHA1 PE=1 SV=2	38486	117.21	115.118
sp|P01591|IGJ_HUMAN	IGJ	Immunoglobulin J chain OS=Homo sapiens GN=IGJ PE=1 SV=4	18543	83.5033	81.9734
tr|A0A087X079|A0A087X079_HUMAN	IGHG1	Ig gamma-1 chain C region OS=Homo sapiens GN=IGHG1 PE=1 SV=1	52507	69.6467	64.3018
sp|P02679-2|FIBG_HUMAN	FGG	Isoform Gamma-A of Fibrinogen gamma chain OS=Homo sapiens GN=FGG	50092	66.54	53.9969
sp|P02042|HBD_HUMAN	HBD	Hemoglobin subunit delta OS=Homo sapiens GN=HBD PE=1 SV=2	16159	61.7233	16.1067
sp|P01877|IGHA2_HUMAN	IGHA2	Ig alpha-2 chain C region OS=Homo sapiens GN=IGHA2 PE=1 SV=3	37301	60.7667	58.8293
sp|P0CF74|LAC6_HUMAN	IGLC6	Ig lambda-6 chain C region OS=Homo sapiens GN=IGLC6 PE=4 SV=1	11441	54.8833	15.9933
sp|A0M8Q6|LAC7_HUMAN	IGLC7	Ig lambda-7 chain C region OS=Homo sapiens GN=IGLC7 PE=1 SV=2	11467	54.8833	15.9933
sp|P01009|A1AT_HUMAN	SERPINA1	Alpha-1-antitrypsin OS=Homo sapiens GN=SERPINA1 PE=1 SV=3	46878	40.85	23.9164
sp|P02649|APOE_HUMAN	APOE	Apolipoprotein E OS=Homo sapiens GN=APOE PE=1 SV=1	36246	30.6433	27.2233
sp|P01024|CO3_HUMAN	C3	Complement C3 OS=Homo sapiens GN=C3 PE=1 SV=2	188569	30.25	15.2362
sp|P01023|A2MG_HUMAN	A2M	Alpha-2-macroglobulin OS=Homo sapiens GN=A2M PE=1 SV=3	164613	29.8	20.8131
tr|D6RF35|D6RF35_HUMAN	GC	Vitamin D-binding protein OS=Homo sapiens GN=GC PE=1 SV=1	54583	27.9267	23.6032
sp|P06727|APOA4_HUMAN	APOA4	Apolipoprotein A-IV OS=Homo sapiens GN=APOA4 PE=1 SV=3	45371	26.0367	22.6667
tr|V9GYM3|V9GYM3_HUMAN	APOA2	Apolipoprotein A-II OS=Homo sapiens GN=APOA2 PE=1 SV=1	15076	20.7867	4.90481
tr|A0A087WYR4|A0A087WYR4_HUMAN	IGLL5	Immunoglobulin lambda-like polypeptide 5 OS=Homo sapiens GN=IGLL5 PE=1 SV=1	25100	15.67	12.9457
sp|P08603|CFAH_HUMAN	CFH	Complement factor H OS=Homo sapiens GN=CFH PE=1 SV=4	143680	14.9367	10.7355
tr|A0A0A0MSV6|A0A0A0MSV6_HUMAN	C1QB	Complement C1q subcomponent subunit B (Fragment) OS=Homo sapiens GN=C1QB PE=1 SV=2	24243	13.66	11.4275
sp|P00739-2|HPTR_HUMAN	HPR	Haptoglobin-related protein OS=Homo sapiens GN=HPR	44076	12.4967	7.15261
tr|A0A087WYK9|A0A087WYK9_HUMAN	CFHR3	Complement factor H-related protein 3 OS=Homo sapiens GN=CFHR3 PE=1 SV=1	22863	12.3967	11.9868
sp|P04217|A1BG_HUMAN	A1BG	Alpha-1B-glycoprotein OS=Homo sapiens GN=A1BG PE=1 SV=4	54790	11.63	10.2213
sp|P00734|THRB_HUMAN	F2	Prothrombin OS=Homo sapiens GN=F2 PE=1 SV=2	71475	10.6933	8.0344
tr|A0A087X2C0|A0A087X2C0_HUMAN	IGHM	Ig mu chain C region OS=Homo sapiens GN=IGHM PE=1 SV=1	64921	10.6533	7.18226
tr|F5GXS0|F5GXS0_HUMAN	C4B	Complement C4-B OS=Homo sapiens GN=C4B PE=1 SV=1	189034	10.5967	8.51831
sp|O95445-2|APOM_HUMAN	APOM	Apolipoprotein M OS=Homo sapiens GN=APOM	13327	10.5367	9.60944
sp|O43866|CD5L_HUMAN	CD5L	CD5 antigen-like OS=Homo sapiens GN=CD5L PE=1 SV=1	39603	9.95667	5.07576
sp|P0C0L4-2|CO4A_HUMAN	C4A	Complement C4-A OS=Homo sapiens GN=C4A	189125	9.94667	7.86845
sp|P01623|KV305_HUMAN	sp|P01623|KV305_HUMAN	Ig kappa chain V-III region WOL OS=Homo sapiens PE=1 SV=1	11853	9.06333	1.46459
sp|P62805|H4_HUMAN	HIST1H4A	Histone H4 OS=Homo sapiens GN=HIST1H4A PE=1 SV=2	11360	8.97667	4.32838
sp|P02760|AMBP_HUMAN	AMBP	Protein AMBP OS=Homo sapiens GN=AMBP PE=1 SV=1	39886	8.58	7.35569
tr|A0A0C4DGV7|A0A0C4DGV7_HUMAN	RBP4	Retinol-binding protein 4 OS=Homo sapiens GN=RBP4 PE=4 SV=1	23195	8.50333	6.35449
sp|P01620|KV302_HUMAN	sp|P01620|KV302_HUMAN	Ig kappa chain V-III region SIE OS=Homo sapiens PE=1 SV=1	11882	8.11333	0.736667
sp|P01624|KV306_HUMAN	sp|P01624|KV306_HUMAN	Ig kappa chain V-III region POM OS=Homo sapiens PE=1 SV=1	12029	8.03	3.5752
sp|P01622|KV304_HUMAN	sp|P01622|KV304_HUMAN	Ig kappa chain V-III region Ti OS=Homo sapiens PE=1 SV=1	11895	7.37667	0.736667
sp|P02790|HEMO_HUMAN	HPX	Hemopexin OS=Homo sapiens GN=HPX PE=1 SV=2	52385	6.98333	2.92729
sp|P04220|MUCB_HUMAN	sp|P04220|MUCB_HUMAN	Ig mu heavy chain disease protein OS=Homo sapiens PE=1 SV=1	43543	6.63	3.17027
sp|P01619|KV301_HUMAN	sp|P01619|KV301_HUMAN	Ig kappa chain V-III region B6 OS=Homo sapiens PE=1 SV=1	11742	6.38333	1.50371
sp|P02763|A1AG1_HUMAN	ORM1	Alpha-1-acid glycoprotein 1 OS=Homo sapiens GN=ORM1 PE=1 SV=1	23725	6.35333	4.28489
sp|P00747|PLMN_HUMAN	PLG	Plasminogen OS=Homo sapiens GN=PLG PE=1 SV=2	93247	5.89333	2.80426
sp|P18135|KV312_HUMAN	sp|P18135|KV312_HUMAN	Ig kappa chain V-III region HAH OS=Homo sapiens PE=2 SV=1	14178	5.80667	2.04062
sp|P05090|APOD_HUMAN	APOD	Apolipoprotein D OS=Homo sapiens GN=APOD PE=1 SV=1	21547	5.76667	3.39394
tr|A0A075B6I5|A0A075B6I5_HUMAN	IGLV1-51	Protein IGLV1-51 (Fragment) OS=Homo sapiens GN=IGLV1-51 PE=1 SV=1	12839	5.36	3.57911
tr|A0A087X0N5|A0A087X0N5_HUMAN	IGKV1-17	Protein IGKV1-17 OS=Homo sapiens GN=IGKV1-17 PE=1 SV=1	10601	4.91	2.05826
sp|P01606|KV114_HUMAN	sp|P01606|KV114_HUMAN	Ig kappa chain V-I region OU OS=Homo sapiens PE=1 SV=1	11884	4.91	2.05826
sp|P02749|APOH_HUMAN	APOH	Beta-2-glycoprotein 1 OS=Homo sapiens GN=APOH PE=1 SV=3	39584	4.88667	3.56209
sp|P01604|KV112_HUMAN	sp|P01604|KV112_HUMAN	Ig kappa chain V-I region Kue OS=Homo sapiens PE=1 SV=1	12233	4.73667	4.27793
tr|B0YIW2|B0YIW2_HUMAN	APOC3	Apolipoprotein C-III OS=Homo sapiens GN=APOC3 PE=1 SV=1	12864	4.68667	2.43667
sp|P01597|KV105_HUMAN	sp|P01597|KV105_HUMAN	Ig kappa chain V-I region DEE OS=Homo sapiens PE=1 SV=1	11768	4.49	2.09967
sp|P00450|CERU_HUMAN	CP	Ceruloplasmin OS=Homo sapiens GN=CP PE=1 SV=1	122983	4.35667	1.74054
sp|P04003|C4BPA_HUMAN	C4BPA	C4b-binding protein alpha chain OS=Homo sapiens GN=C4BPA PE=1 SV=2	69042	4.24667	1.81725
sp|P01008|ANT3_HUMAN	SERPINC1	Antithrombin-III OS=Homo sapiens GN=SERPINC1 PE=1 SV=1	53025	4.07	2.11256
sp|Q9BU76-4|MMTA2_HUMAN	MMTAG2	Multiple myeloma tumor-associated protein 2 OS=Homo sapiens GN=MMTAG2	20637	3.8	3.72029
tr|A0A087WW89|A0A087WW89_HUMAN	IGHV3-72	Protein IGHV3-72 OS=Homo sapiens GN=IGHV3-72 PE=1 SV=1	11274	3.74333	1.02284
sp|P01042-2|KNG1_HUMAN	KNG1	Isoform LMW of Kininogen-1 OS=Homo sapiens GN=KNG1	48936	3.63333	2.57951
sp|P07357|CO8A_HUMAN	C8A	Complement component C8 alpha chain OS=Homo sapiens GN=C8A PE=1 SV=2	66832	3.58	1.44244
sp|P01593|KV101_HUMAN	sp|P01593|KV101_HUMAN	Ig kappa chain V-I region AG OS=Homo sapiens PE=1 SV=1	12099	3.57333	0.654073
sp|P10909-2|CLUS_HUMAN	CLU	Clusterin OS=Homo sapiens GN=CLU	58537	3.40667	1.79712
tr|A0A0B4J2B5|A0A0B4J2B5_HUMAN	IGHV3OR16-9	Protein IGHV3OR16-9 (Fragment) OS=Homo sapiens GN=IGHV3OR16-9 PE=1 SV=1	10764	3.37333	0.750163
sp|P01610|KV118_HUMAN	sp|P01610|KV118_HUMAN	Ig kappa chain V-I region WEA OS=Homo sapiens PE=1 SV=1	11947	3.26333	1.04202
tr|A0A0B4J1X5|A0A0B4J1X5_HUMAN	IGHV3-74	Protein IGHV3-74 (Fragment) OS=Homo sapiens GN=IGHV3-74 PE=1 SV=1	13002	3.24667	1.67715
sp|P01011|AACT_HUMAN	SERPINA3	Alpha-1-antichymotrypsin OS=Homo sapiens GN=SERPINA3 PE=1 SV=2	47792	3.18333	0.694366
sp|P01594|KV102_HUMAN	sp|P01594|KV102_HUMAN	Ig kappa chain V-I region AU OS=Homo sapiens PE=1 SV=1	12046	3.11667	1.06352
sp|P02765|FETUA_HUMAN	AHSG	Alpha-2-HS-glycoprotein OS=Homo sapiens GN=AHSG PE=1 SV=1	40098	2.96	1.65735
tr|A0A087X0E2|A0A087X0E2_HUMAN	SAA4	Serum amyloid A protein OS=Homo sapiens GN=SAA4 PE=3 SV=1	13649	2.95	1.32644
tr|J3QL64|J3QL64_HUMAN	MBP	Myelin basic protein OS=Homo sapiens GN=MBP PE=1 SV=1	17109	2.94	1.71553
sp|P01717|LV403_HUMAN	sp|P01717|LV403_HUMAN	Ig lambda chain V-IV region Hil OS=Homo sapiens PE=1 SV=1	11624	2.81	1.28165
tr|A0A0B4J2D9|A0A0B4J2D9_HUMAN	IGKV1D-13	Protein IGKV1D-13 (Fragment) OS=Homo sapiens GN=IGKV1D-13 PE=1 SV=1	12732	2.80667	2.50786
sp|P63261|ACTG_HUMAN	ACTG1	Actin, cytoplasmic 2 OS=Homo sapiens GN=ACTG1 PE=1 SV=1	42108	2.77333	1.26207
sp|P02748|CO9_HUMAN	C9	Complement component C9 OS=Homo sapiens GN=C9 PE=1 SV=2	64615	2.73333	1.44642
sp|P0DJI8|SAA1_HUMAN	SAA1	Serum amyloid A-1 protein OS=Homo sapiens GN=SAA1 PE=1 SV=1	13581	2.71333	1.38444
tr|A0A075B6S9|A0A075B6S9_HUMAN	IGKV1D-37	Protein IGKV1-37 (Fragment) OS=Homo sapiens GN=IGKV1D-37 PE=4 SV=3	12795	2.69333	2.55952
tr|A0A075B6I8|A0A075B6I8_HUMAN	IGLV1-47	Protein IGLV1-47 (Fragment) OS=Homo sapiens GN=IGLV1-47 PE=4 SV=1	12447	2.65333	0.996683
tr|H7C5H1|H7C5H1_HUMAN	CFB	Complement factor B (Fragment) OS=Homo sapiens GN=CFB PE=1 SV=1	35070	2.62	1.02652
sp|P01609|KV117_HUMAN	sp|P01609|KV117_HUMAN	Ig kappa chain V-I region Scw OS=Homo sapiens PE=1 SV=1	11871	2.61333	0.531863
sp|Q7L7L0|H2A3_HUMAN	HIST3H2A	Histone H2A type 3 OS=Homo sapiens GN=HIST3H2A PE=1 SV=3	14113	2.5	1.76273
sp|P04004|VTNC_HUMAN	VTN	Vitronectin OS=Homo sapiens GN=VTN PE=1 SV=1	55069	2.37333	1.04496
tr|A0A087X1V9|A0A087X1V9_HUMAN	IGKV2-28	Protein IGKV2-28 OS=Homo sapiens GN=IGKV2-28 PE=1 SV=1	11150	2.27667	1.68667
sp|P01781|HV320_HUMAN	sp|P01781|HV320_HUMAN	Ig heavy chain V-III region GAL OS=Homo sapiens PE=1 SV=1	12836	2.27	0.982446
sp|P43652|AFAM_HUMAN	AFM	Afamin OS=Homo sapiens GN=AFM PE=1 SV=1	70963	2.18667	1.20678
sp|P01608|KV116_HUMAN	sp|P01608|KV116_HUMAN	Ig kappa chain V-I region Roy OS=Homo sapiens PE=1 SV=1	11889	2.16333	0.735444
sp|P04196|HRG_HUMAN	HRG	Histidine-rich glycoprotein OS=Homo sapiens GN=HRG PE=1 SV=1	60510	2.10333	0.193764
sp|P06396-2|GELS_HUMAN	GSN	Gelsolin OS=Homo sapiens GN=GSN	80876	2.09667	1.00863
sp|Q14624|ITIH4_HUMAN	ITIH4	Inter-alpha-trypsin inhibitor heavy chain H4 OS=Homo sapiens GN=ITIH4 PE=1 SV=4	103521	1.96333	0.616667
sp|P62736|ACTA_HUMAN	ACTA2	Actin, aortic smooth muscle OS=Homo sapiens GN=ACTA2 PE=1 SV=1	42381	1.93667	0.966787
tr|Q5T985|Q5T985_HUMAN	ITIH2	Inter-alpha-trypsin inhibitor heavy chain H2 OS=Homo sapiens GN=ITIH2 PE=1 SV=1	105606	1.89	0.611746
sp|P02775|CXCL7_HUMAN	PPBP	Platelet basic protein OS=Homo sapiens GN=PPBP PE=1 SV=3	14171	1.82333	0.499377
sp|P01625|KV402_HUMAN	sp|P01625|KV402_HUMAN	Ig kappa chain V-IV region Len OS=Homo sapiens PE=1 SV=2	12746	1.82	0.23
sp|P02654|APOC1_HUMAN	APOC1	Apolipoprotein C-I OS=Homo sapiens GN=APOC1 PE=1 SV=1	9326	1.81667	0.565725
sp|P01607|KV115_HUMAN	sp|P01607|KV115_HUMAN	Ig kappa chain V-I region Rei OS=Homo sapiens PE=1 SV=1	12009	1.77333	0.888751
sp|Q71DI3|H32_HUMAN	HIST2H3A	Histone H3.2 OS=Homo sapiens GN=HIST2H3A PE=1 SV=3	15436	1.76667	1.0754
sp|P07360|CO8G_HUMAN	C8G	Complement component C8 gamma chain OS=Homo sapiens GN=C8G PE=1 SV=3	22435	1.70667	0.396667
sp|P02743|SAMP_HUMAN	APCS	Serum amyloid P-component OS=Homo sapiens GN=APCS PE=1 SV=2	25485	1.69333	0.606474
sp|P19652|A1AG2_HUMAN	ORM2	Alpha-1-acid glycoprotein 2 OS=Homo sapiens GN=ORM2 PE=1 SV=2	23873	1.68333	0.393968
sp|Q03591|FHR1_HUMAN	CFHR1	Complement factor H-related protein 1 OS=Homo sapiens GN=CFHR1 PE=1 SV=2	38766	1.66333	1.24399
sp|P16403|H12_HUMAN	HIST1H1C	Histone H1.2 OS=Homo sapiens GN=HIST1H1C PE=1 SV=2	21352	1.63667	0.577042
sp|P01762|HV301_HUMAN	sp|P01762|HV301_HUMAN	Ig heavy chain V-III region TRO OS=Homo sapiens PE=1 SV=1	13578	1.62667	0.663434
sp|P01598|KV106_HUMAN	sp|P01598|KV106_HUMAN	Ig kappa chain V-I region EU OS=Homo sapiens PE=1 SV=1	11895	1.62	0.470035
sp|P0DJI9|SAA2_HUMAN	SAA2	Serum amyloid A-2 protein OS=Homo sapiens GN=SAA2 PE=1 SV=1	13576	1.61667	0.859076
tr|A0A087WV77|A0A087WV77_HUMAN	RPS27A	Ubiquitin-40S ribosomal protein S27a OS=Homo sapiens GN=RPS27A PE=4 SV=1	7500	1.60333	1.07673
sp|P07225|PROS_HUMAN	PROS1	Vitamin K-dependent protein S OS=Homo sapiens GN=PROS1 PE=1 SV=1	77127	1.59667	0.189766
sp|P10412|H14_HUMAN	HIST1H1E	Histone H1.4 OS=Homo sapiens GN=HIST1H1E PE=1 SV=2	21852	1.59667	0.5393
tr|B4E1Z4|B4E1Z4_HUMAN	tr|B4E1Z4|B4E1Z4_HUMAN	Uncharacterized protein OS=Homo sapiens PE=2 SV=1	143191	1.55333	0.796353
sp|P19827|ITIH1_HUMAN	ITIH1	Inter-alpha-trypsin inhibitor heavy chain H1 OS=Homo sapiens GN=ITIH1 PE=1 SV=3	101782	1.52667	0.233548
sp|P02747|C1QC_HUMAN	C1QC	Complement C1q subcomponent subunit C OS=Homo sapiens GN=C1QC PE=1 SV=3	25985	1.48	0.65
tr|A0A087X232|A0A087X232_HUMAN	C1S	Complement C1s subcomponent OS=Homo sapiens GN=C1S PE=1 SV=1	77396	1.46667	0.816667
tr|G3XAM2|G3XAM2_HUMAN	CFI	Complement factor I OS=Homo sapiens GN=CFI PE=1 SV=1	67411	1.4	0.457639
tr|A0A075B6I0|A0A075B6I0_HUMAN	IGLV8-61	Protein IGLV8-61 (Fragment) OS=Homo sapiens GN=IGLV8-61 PE=1 SV=3	12920	1.39	0.18
sp|P0C0S8|H2A1_HUMAN	HIST1H2AG	Histone H2A type 1 OS=Homo sapiens GN=HIST1H2AG PE=1 SV=2	14083	1.38333	0.650777
sp|P02751-14|FINC_HUMAN	FN1	Isoform 14 of Fibronectin OS=Homo sapiens GN=FN1	252838	1.38	0.463717
tr|U3KQK0|U3KQK0_HUMAN	HIST1H2BN	Histone 1, H2bn, isoform CRA_b OS=Homo sapiens GN=HIST1H2BN PE=1 SV=1	18792	1.35333	0.413333
tr|A0A087WT59|A0A087WT59_HUMAN	TTR	Transthyretin OS=Homo sapiens GN=TTR PE=1 SV=1	20361	1.27667	0.567049
sp|P01765|HV304_HUMAN	sp|P01765|HV304_HUMAN	Ig heavy chain V-III region TIL OS=Homo sapiens PE=1 SV=1	12462	1.27	0.19
tr|A0A096LPE2|A0A096LPE2_HUMAN	SAA2-SAA4	Protein SAA2-SAA4 OS=Homo sapiens GN=SAA2-SAA4 PE=4 SV=1	23510	1.27	1.03471
sp|P04114|APOB_HUMAN	APOB	Apolipoprotein B-100 OS=Homo sapiens GN=APOB PE=1 SV=2	516651	1.25667	0.21605
sp|P02776|PLF4_HUMAN	PF4	Platelet factor 4 OS=Homo sapiens GN=PF4 PE=1 SV=2	11123	1.25	0
tr|H0YAC1|H0YAC1_HUMAN	KLKB1	Plasma kallikrein (Fragment) OS=Homo sapiens GN=KLKB1 PE=1 SV=1	79001	1.24333	0.713544
sp|P05155-2|IC1_HUMAN	SERPING1	Plasma protease C1 inhibitor OS=Homo sapiens GN=SERPING1	49954	1.22667	0.426667
sp|P68431|H31_HUMAN	HIST1H3A	Histone H3.1 OS=Homo sapiens GN=HIST1H3A PE=1 SV=2	15509	1.22	0.532572
tr|A0A075B6Z2|A0A075B6Z2_HUMAN	TRAJ56	Protein TRAJ56 (Fragment) OS=Homo sapiens GN=TRAJ56 PE=4 SV=1	2220	1.20667	0.603333
tr|A0A0B4J1V0|A0A0B4J1V0_HUMAN	IGHV3-15	Protein IGHV3-15 (Fragment) OS=Homo sapiens GN=IGHV3-15 PE=1 SV=1	13089	1.18333	0.173333
tr|B4DPQ0|B4DPQ0_HUMAN	C1R	Complement C1r subcomponent OS=Homo sapiens GN=C1R PE=1 SV=1	83376	1.16333	0.509717
tr|A0A075B6S3|A0A075B6S3_HUMAN	IGKV2-30	Protein IGKV2-30 (Fragment) OS=Homo sapiens GN=IGKV2-30 PE=4 SV=1	13291	1.15	0.17
sp|O14791-2|APOL1_HUMAN	APOL1	Apolipoprotein L1 OS=Homo sapiens GN=APOL1	46004	1.13667	0.291567
sp|P27169|PON1_HUMAN	PON1	Serum paraoxonase/arylesterase 1 OS=Homo sapiens GN=PON1 PE=1 SV=3	39877	1.13333	0.248886
sp|Q6S8J3|POTEE_HUMAN	POTEE	POTE ankyrin domain family member E OS=Homo sapiens GN=POTEE PE=1 SV=3	122882	1.11667	0.645428
sp|P36955|PEDF_HUMAN	SERPINF1	Pigment epithelium-derived factor OS=Homo sapiens GN=SERPINF1 PE=1 SV=4	46454	1.09	0.361156
sp|P07358|CO8B_HUMAN	C8B	Complement component C8 beta chain OS=Homo sapiens GN=C8B PE=1 SV=3	68714	1.08	0.085049
sp|P08697|A2AP_HUMAN	SERPINF2	Alpha-2-antiplasmin OS=Homo sapiens GN=SERPINF2 PE=1 SV=3	54873	1.04667	0.497806
sp|P05546|HEP2_HUMAN	SERPIND1	Heparin cofactor 2 OS=Homo sapiens GN=SERPIND1 PE=1 SV=3	57205	1.04667	0.164958
sp|P04208|LV106_HUMAN	sp|P04208|LV106_HUMAN	Ig lambda chain V-I region WAH OS=Homo sapiens PE=1 SV=1	11832	1.04667	0.756667
sp|P10643|CO7_HUMAN	C7	Complement component C7 OS=Homo sapiens GN=C7 PE=1 SV=2	96650	1.00333	0.31466
sp|P20851-2|C4BPB_HUMAN	C4BPB	C4b-binding protein beta chain OS=Homo sapiens GN=C4BPB	29237	0.983333	0.0733333
sp|P01031|CO5_HUMAN	C5	Complement C5 OS=Homo sapiens GN=C5 PE=1 SV=4	189897	0.98	0.057735
sp|P01603|KV111_HUMAN	sp|P01603|KV111_HUMAN	Ig kappa chain V-I region Ka OS=Homo sapiens PE=1 SV=1	12006	0.926667	0.786137
tr|A0A0C4DH25|A0A0C4DH25_HUMAN	IGKV3D-20	Protein IGKV3D-20 (Fragment) OS=Homo sapiens GN=IGKV3D-20 PE=4 SV=1	12621	0.903333	0.146667
sp|P80748|LV302_HUMAN	sp|P80748|LV302_HUMAN	Ig lambda chain V-III region LOI OS=Homo sapiens PE=1 SV=1	12042	0.896667	0.434984
tr|K7ER74|K7ER74_HUMAN	APOC4-APOC2	Protein APOC4-APOC2 OS=Homo sapiens GN=APOC4-APOC2 PE=4 SV=1	20264	0.88	0.226495
sp|P01611|KV119_HUMAN	sp|P01611|KV119_HUMAN	Ig kappa chain V-I region Wes OS=Homo sapiens PE=1 SV=1	11715	0.87	0.29
tr|Q5TEC6|Q5TEC6_HUMAN	HIST2H3PS2	Histone cluster 2, H3, pseudogene 2 OS=Homo sapiens GN=HIST2H3PS2 PE=1 SV=1	15478	0.87	0.196554
sp|P61626|LYSC_HUMAN	LYZ	Lysozyme C OS=Homo sapiens GN=LYZ PE=1 SV=1	16982	0.856667	0.856667
sp|P04406|G3P_HUMAN	GAPDH	Glyceraldehyde-3-phosphate dehydrogenase OS=Homo sapiens GN=GAPDH PE=1 SV=3	36201	0.83	0.295691
sp|P27918|PROP_HUMAN	CFP	Properdin OS=Homo sapiens GN=CFP PE=1 SV=2	53751	0.823333	0.215432
sp|P0C0S5|H2AZ_HUMAN	H2AFZ	Histone H2A.Z OS=Homo sapiens GN=H2AFZ PE=1 SV=2	13545	0.813333	0.12252
sp|P13671|CO6_HUMAN	C6	Complement component C6 OS=Homo sapiens GN=C6 PE=1 SV=3	108367	0.806667	0.292252
sp|P14136-2|GFAP_HUMAN	GFAP	Glial fibrillary acidic protein OS=Homo sapiens GN=GFAP	50372	0.806667	0.513333
sp|P01616|KV203_HUMAN	sp|P01616|KV203_HUMAN	Ig kappa chain V-II region MIL OS=Homo sapiens PE=1 SV=1	12162	0.793333	0.153333
tr|A0A075B6K5|A0A075B6K5_HUMAN	IGLV3-9	HCG2043239 (Fragment) OS=Homo sapiens GN=IGLV3-9 PE=1 SV=1	12438	0.79	0.508626
sp|P01613|KV121_HUMAN	sp|P01613|KV121_HUMAN	Ig kappa chain V-I region Ni OS=Homo sapiens PE=1 SV=1	12352	0.783333	0.153333
tr|E9PHK0|E9PHK0_HUMAN	CLEC3B	Tetranectin OS=Homo sapiens GN=CLEC3B PE=1 SV=1	18125	0.773333	0.103333
sp|P16401|H15_HUMAN	HIST1H1B	Histone H1.5 OS=Homo sapiens GN=HIST1H1B PE=1 SV=3	22566	0.766667	0.363975
sp|P02750|A2GL_HUMAN	LRG1	Leucine-rich alpha-2-glycoprotein OS=Homo sapiens GN=LRG1 PE=1 SV=2	38382	0.753333	0.363333
sp|Q96PD5-2|PGRP2_HUMAN	PGLYRP2	N-acetylmuramoyl-L-alanine amidase OS=Homo sapiens GN=PGLYRP2	68699	0.733333	0.144952
sp|P01714|LV301_HUMAN	sp|P01714|LV301_HUMAN	Ig lambda chain V-III region SH OS=Homo sapiens PE=1 SV=1	11500	0.726667	0.257574
tr|V9GYE7|V9GYE7_HUMAN	CFHR2	Complement factor H-related protein 2 OS=Homo sapiens GN=CFHR2 PE=1 SV=1	29748	0.723333	0.211056
tr|E7EQ64|E7EQ64_HUMAN	PRSS1	Trypsin-1 OS=Homo sapiens GN=PRSS1 PE=1 SV=1	28732	0.716667	0.0633333
sp|P01769|HV308_HUMAN	sp|P01769|HV308_HUMAN	Ig heavy chain V-III region GA OS=Homo sapiens PE=1 SV=1	13271	0.713333	0.133333
tr|A0A087X0P6|A0A087X0P6_HUMAN	IGKV2D-29	Protein IGKV2D-29 OS=Homo sapiens GN=IGKV2D-29 PE=1 SV=1	11299	0.69	0.281603
sp|P01019|ANGT_HUMAN	AGT	Angiotensinogen OS=Homo sapiens GN=AGT PE=1 SV=1	53406	0.67	0.204287
sp|P01767|HV306_HUMAN	sp|P01767|HV306_HUMAN	Ig heavy chain V-III region BUT OS=Homo sapiens PE=1 SV=1	12485	0.663333	0.231541
sp|P51884|LUM_HUMAN	LUM	Lumican OS=Homo sapiens GN=LUM PE=1 SV=2	38747	0.65	0.13
sp|P11226|MBL2_HUMAN	MBL2	Mannose-binding protein C OS=Homo sapiens GN=MBL2 PE=1 SV=2	26526	0.63	0.18
sp|Q13885|TBB2A_HUMAN	TUBB2A	Tubulin beta-2A chain OS=Homo sapiens GN=TUBB2A PE=1 SV=1	50274	0.623333	0.36988
sp|P23083|HV103_HUMAN	sp|P23083|HV103_HUMAN	Ig heavy chain V-I region V35 OS=Homo sapiens PE=1 SV=1	13114	0.62	0.217025
sp|P01621|KV303_HUMAN	sp|P01621|KV303_HUMAN	Ig kappa chain V-III region NG9 (Fragment) OS=Homo sapiens PE=1 SV=1	10836	0.6	0.14
tr|A6XND0|A6XND0_HUMAN	IGFBP3	Insulin-like growth factor binding protein 3 OS=Homo sapiens GN=IGFBP3 PE=1 SV=1	30754	0.6	0.126623
sp|P55056|APOC4_HUMAN	APOC4	Apolipoprotein C-IV OS=Homo sapiens GN=APOC4 PE=1 SV=1	14886	0.6	0.6
tr|A0A075B6H7|A0A075B6H7_HUMAN	IGKV3-7	Protein IGKV3-7 (Fragment) OS=Homo sapiens GN=IGKV3-7 PE=4 SV=1	12889	0.6	0
sp|P01768|HV307_HUMAN	sp|P01768|HV307_HUMAN	Ig heavy chain V-III region CAM OS=Homo sapiens PE=1 SV=1	13773	0.583333	0.199527
tr|A0A075B6J4|A0A075B6J4_HUMAN	IGLV3-25	Protein IGLV3-25 (Fragment) OS=Homo sapiens GN=IGLV3-25 PE=1 SV=2	12175	0.58	0.318957
sp|P02730|B3AT_HUMAN	SLC4A1	Band 3 anion transport protein OS=Homo sapiens GN=SLC4A1 PE=1 SV=3	102013	0.57	0.433167
sp|P02745|C1QA_HUMAN	C1QA	Complement C1q subcomponent subunit A OS=Homo sapiens GN=C1QA PE=1 SV=2	26285	0.56	0.265016
sp|P07437|TBB5_HUMAN	TUBB	Tubulin beta chain OS=Homo sapiens GN=TUBB PE=1 SV=2	50095	0.553333	0.309426
tr|A0A075B6K4|A0A075B6K4_HUMAN	IGLV3-10	HCG2043238 (Fragment) OS=Homo sapiens GN=IGLV3-10 PE=1 SV=1	12792	0.55	0.301717
sp|Q562R1|ACTBL_HUMAN	ACTBL2	Beta-actin-like protein 2 OS=Homo sapiens GN=ACTBL2 PE=1 SV=2	42318	0.546667	0.145182
sp|P25311|ZA2G_HUMAN	AZGP1	Zinc-alpha-2-glycoprotein OS=Homo sapiens GN=AZGP1 PE=1 SV=2	34465	0.546667	0.0966667
sp|P15169|CBPN_HUMAN	CPN1	Carboxypeptidase N catalytic chain OS=Homo sapiens GN=CPN1 PE=1 SV=1	52538	0.536667	0.0966667
tr|A0A075B6I9|A0A075B6I9_HUMAN	IGLV7-46	Protein IGLV7-46 (Fragment) OS=Homo sapiens GN=IGLV7-46 PE=1 SV=3	12532	0.533333	0.263333
tr|A0A075B6K3|A0A075B6K3_HUMAN	IGLV2-11	Protein IGLV2-11 (Fragment) OS=Homo sapiens GN=IGLV2-11 PE=1 SV=1	12807	0.526667	0.256667
sp|P23142|FBLN1_HUMAN	FBLN1	Fibulin-1 OS=Homo sapiens GN=FBLN1 PE=1 SV=4	81268	0.52	0.148436
sp|P04350|TBB4A_HUMAN	TUBB4A	Tubulin beta-4A chain OS=Homo sapiens GN=TUBB4A PE=1 SV=2	50010	0.516667	0.266729
sp|P68371|TBB4B_HUMAN	TUBB4B	Tubulin beta-4B chain OS=Homo sapiens GN=TUBB4B PE=1 SV=1	50255	0.516667	0.266729
sp|P06681|CO2_HUMAN	C2	Complement C2 OS=Homo sapiens GN=C2 PE=1 SV=2	84583	0.513333	0.0333333
tr|A0A0A0MT36|A0A0A0MT36_HUMAN	IGKV6D-21	Protein IGKV6D-21 (Fragment) OS=Homo sapiens GN=IGKV6D-21 PE=1 SV=1	12446	0.513333	0.116667
tr|A0A075B6R9|A0A075B6R9_HUMAN	IGKV2D-24	Protein IGKV2D-24 (Fragment) OS=Homo sapiens GN=IGKV2D-24 PE=1 SV=1	13128	0.51	0.25
sp|O75636|FCN3_HUMAN	FCN3	Ficolin-3 OS=Homo sapiens GN=FCN3 PE=1 SV=2	33395	0.51	0.05
sp|P07996|TSP1_HUMAN	THBS1	Thrombospondin-1 OS=Homo sapiens GN=THBS1 PE=1 SV=2	133291	0.496667	0.126667
sp|P32119|PRDX2_HUMAN	PRDX2	Peroxiredoxin-2 OS=Homo sapiens GN=PRDX2 PE=1 SV=5	22049	0.496667	0.166667
sp|P60201|MYPR_HUMAN	PLP1	Myelin proteolipid protein OS=Homo sapiens GN=PLP1 PE=1 SV=2	30855	0.486667	0.245787
sp|Q06033-2|ITIH3_HUMAN	ITIH3	Inter-alpha-trypsin inhibitor heavy chain H3 OS=Homo sapiens GN=ITIH3	99550	0.476667	0.0731057
sp|P20742|PZP_HUMAN	PZP	Pregnancy zone protein OS=Homo sapiens GN=PZP PE=1 SV=4	165242	0.476667	0.0788106
sp|P68363|TBA1B_HUMAN	TUBA1B	Tubulin alpha-1B chain OS=Homo sapiens GN=TUBA1B PE=1 SV=1	50804	0.46	0.231157
sp|P22792|CPN2_HUMAN	CPN2	Carboxypeptidase N subunit 2 OS=Homo sapiens GN=CPN2 PE=1 SV=3	61373	0.453333	0.132958
sp|P04430|KV122_HUMAN	sp|P04430|KV122_HUMAN	Ig kappa chain V-I region BAN OS=Homo sapiens PE=1 SV=1	11947	0.44	0.22
sp|P00740|FA9_HUMAN	F9	Coagulation factor IX OS=Homo sapiens GN=F9 PE=1 SV=2	53114	0.433333	0.0433333
sp|P01699|LV101_HUMAN	sp|P01699|LV101_HUMAN	Ig lambda chain V-I region VOR OS=Homo sapiens PE=1 SV=1	11622	0.426667	0.126667
sp|P68366-2|TBA4A_HUMAN	TUBA4A	Tubulin alpha-4A chain OS=Homo sapiens GN=TUBA4A	48982	0.41	0.205994
sp|Q14520-2|HABP2_HUMAN	HABP2	Hyaluronan-binding protein 2 OS=Homo sapiens GN=HABP2	61878	0.403333	0.239467
tr|A0A0A0MS12|A0A0A0MS12_HUMAN	IGHV4-34	Protein IGHV4-34 (Fragment) OS=Homo sapiens GN=IGHV4-34 PE=1 SV=1	13920	0.393333	0.277869
sp|P01742|HV101_HUMAN	sp|P01742|HV101_HUMAN	Ig heavy chain V-I region EU OS=Homo sapiens PE=1 SV=1	12578	0.386667	0.116667
sp|P01705|LV202_HUMAN	sp|P01705|LV202_HUMAN	Ig lambda chain V-II region NEI OS=Homo sapiens PE=1 SV=1	11755	0.386667	0.386667
sp|P01780|HV319_HUMAN	sp|P01780|HV319_HUMAN	Ig heavy chain V-III region JON OS=Homo sapiens PE=1 SV=1	12669	0.383333	0.113333
tr|H7C5E3|H7C5E3_HUMAN	THOC7	THO complex subunit 7 homolog (Fragment) OS=Homo sapiens GN=THOC7 PE=1 SV=1	3420	0.383333	0.383333
sp|P03951|FA11_HUMAN	F11	Coagulation factor XI OS=Homo sapiens GN=F11 PE=1 SV=1	72116	0.38	0.241109
tr|D6REX5|D6REX5_HUMAN	SEPP1	Selenoprotein P (Fragment) OS=Homo sapiens GN=SEPP1 PE=1 SV=1	36006	0.38	0.04
sp|P35858-2|ALS_HUMAN	IGFALS	Insulin-like growth factor-binding protein complex acid labile subunit OS=Homo sapiens GN=IGFALS	70990	0.373333	0.0633333
sp|Q9BUF5|TBB6_HUMAN	TUBB6	Tubulin beta-6 chain OS=Homo sapiens GN=TUBB6 PE=1 SV=1	50281	0.373333	0.195391
sp|P0CG38|POTEI_HUMAN	POTEI	POTE ankyrin domain family member I OS=Homo sapiens GN=POTEI PE=3 SV=1	122858	0.37	0.230651
tr|H7BY10|H7BY10_HUMAN	RPL23A	60S ribosomal protein L23a (Fragment) OS=Homo sapiens GN=RPL23A PE=1 SV=1	17849	0.363333	0.197681
tr|A0A075B6J0|A0A075B6J0_HUMAN	IGLV1-40	Protein IGLV1-40 (Fragment) OS=Homo sapiens GN=IGLV1-40 PE=1 SV=3	12465	0.36	0.36
sp|Q08380|LG3BP_HUMAN	LGALS3BP	Galectin-3-binding protein OS=Homo sapiens GN=LGALS3BP PE=1 SV=1	66202	0.356667	0.172272
sp|Q16352|AINX_HUMAN	INA	Alpha-internexin OS=Homo sapiens GN=INA PE=1 SV=2	55528	0.346667	0.205129
sp|Q15582|BGH3_HUMAN	TGFBI	Transforming growth factor-beta-induced protein ig-h3 OS=Homo sapiens GN=TGFBI PE=1 SV=1	75261	0.323333	0.0833333
sp|P00748|FA12_HUMAN	F12	Coagulation factor XII OS=Homo sapiens GN=F12 PE=1 SV=3	70029	0.32	0.245425
tr|E5RFE7|E5RFE7_HUMAN	CA1	Carbonic anhydrase 1 (Fragment) OS=Homo sapiens GN=CA1 PE=1 SV=1	21446	0.32	0.240069
sp|P15814|IGLL1_HUMAN	IGLL1	Immunoglobulin lambda-like polypeptide 1 OS=Homo sapiens GN=IGLL1 PE=1 SV=1	23177	0.316667	0.103976
tr|A0A087WY28|A0A087WY28_HUMAN	OPTN	Optineurin (Fragment) OS=Homo sapiens GN=OPTN PE=1 SV=1	11855	0.316667	0.190992
sp|P07196|NFL_HUMAN	NEFL	Neurofilament light polypeptide OS=Homo sapiens GN=NEFL PE=1 SV=3	61536	0.313333	0.233548
tr|Q9BZU3|Q9BZU3_HUMAN	CKS1B	CDC28 protein kinase regulatory subunit 1B, isoform CRA_c OS=Homo sapiens GN=CKS1B PE=1 SV=1	7571	0.313333	0.156667
tr|D6RFL4|D6RFL4_HUMAN	CD14	Monocyte differentiation antigen CD14 (Fragment) OS=Homo sapiens GN=CD14 PE=1 SV=1	23640	0.31	0.10116
tr|A0A087WZE4|A0A087WZE4_HUMAN	SPTA1	Spectrin alpha chain, erythrocytic 1 OS=Homo sapiens GN=SPTA1 PE=1 SV=1	282136	0.306667	0.306667
sp|Q16610|ECM1_HUMAN	ECM1	Extracellular matrix protein 1 OS=Homo sapiens GN=ECM1 PE=1 SV=2	62232	0.296667	0.11865
sp|Q13509|TBB3_HUMAN	TUBB3	Tubulin beta-3 chain OS=Homo sapiens GN=TUBB3 PE=1 SV=2	50856	0.293333	0.170326
tr|C9JXI5|C9JXI5_HUMAN	TMEM198	Transmembrane protein 198 (Fragment) OS=Homo sapiens GN=TMEM198 PE=1 SV=1	24883	0.29	0
tr|A0A075B6H9|A0A075B6H9_HUMAN	IGLV4-69	Protein IGLV4-69 (Fragment) OS=Homo sapiens GN=IGLV4-69 PE=1 SV=1	12936	0.286667	0.173718
sp|P27105|STOM_HUMAN	STOM	Erythrocyte band 7 integral membrane protein OS=Homo sapiens GN=STOM PE=1 SV=3	31882	0.286667	0.187735
sp|P08670|VIME_HUMAN	VIM	Vimentin OS=Homo sapiens GN=VIM PE=1 SV=4	53676	0.283333	0.217128
sp|P80723|BASP1_HUMAN	BASP1	Brain acid soluble protein 1 OS=Homo sapiens GN=BASP1 PE=1 SV=2	22680	0.28	0.209523
sp|Q9BWP8-10|COL11_HUMAN	COLEC11	Isoform 10 of Collectin-11 OS=Homo sapiens GN=COLEC11	30580	0.273333	0.0433333
sp|P16157-10|ANK1_HUMAN	ANK1	Isoform Er9 of Ankyrin-1 OS=Homo sapiens GN=ANK1	198827	0.27	0.235867
sp|P40925-3|MDHC_HUMAN	MDH1	Malate dehydrogenase, cytoplasmic OS=Homo sapiens GN=MDH1	38888	0.27	0.145717
sp|Q99969|RARR2_HUMAN	RARRES2	Retinoic acid receptor responder protein 2 OS=Homo sapiens GN=RARRES2 PE=1 SV=1	18948	0.266667	0.133458
tr|Q5H928|Q5H928_HUMAN	HSD17B10	3-hydroxyacyl-CoA dehydrogenase type-2 OS=Homo sapiens GN=HSD17B10 PE=1 SV=1	17498	0.266667	0.0766667
sp|P11277-2|SPTB1_HUMAN	SPTB	Spectrin beta chain, erythrocytic OS=Homo sapiens GN=SPTB	268630	0.263333	0.248484
tr|H3BTE6|H3BTE6_HUMAN	EPB42	Erythrocyte membrane protein band 4.2 (Fragment) OS=Homo sapiens GN=EPB42 PE=1 SV=1	60423	0.263333	0.263333
sp|P01772|HV311_HUMAN	sp|P01772|HV311_HUMAN	Ig heavy chain V-III region KOL OS=Homo sapiens PE=1 SV=1	13938	0.263333	0.159199
tr|A0A087WUZ3|A0A087WUZ3_HUMAN	SPTBN1	Spectrin beta chain, non-erythrocytic 1 OS=Homo sapiens GN=SPTBN1 PE=1 SV=1	275457	0.26	0.250067
tr|A0A075B7D0|A0A075B7D0_HUMAN	IGHV1OR15-1	Protein IGHV1OR15-1 (Fragment) OS=Homo sapiens GN=IGHV1OR15-1 PE=4 SV=1	13117	0.26	0
sp|P80419|HV322_HUMAN	sp|P80419|HV322_HUMAN	Ig heavy chain V-III region GAR OS=Homo sapiens PE=1 SV=1	13193	0.26	0
sp|P59665|DEF1_HUMAN	DEFA1	Neutrophil defensin 1 OS=Homo sapiens GN=DEFA1 PE=1 SV=1	10536	0.253333	0.253333
sp|P05109|S10A8_HUMAN	S100A8	Protein S100-A8 OS=Homo sapiens GN=S100A8 PE=1 SV=1	10885	0.246667	0.246667
sp|P12036-2|NFH_HUMAN	NEFH	Neurofilament heavy polypeptide OS=Homo sapiens GN=NEFH	105804	0.246667	0.231828
sp|P00742|FA10_HUMAN	F10	Coagulation factor X OS=Homo sapiens GN=F10 PE=1 SV=2	56065	0.24	0.0873689
sp|Q9BXR6|FHR5_HUMAN	CFHR5	Complement factor H-related protein 5 OS=Homo sapiens GN=CFHR5 PE=1 SV=1	66430	0.236667	0.0536449
sp|P61604|CH10_HUMAN	HSPE1	10 kDa heat shock protein, mitochondrial OS=Homo sapiens GN=HSPE1 PE=1 SV=2	10925	0.233333	0.233333
tr|E9PKE3|E9PKE3_HUMAN	HSPA8	Heat shock cognate 71 kDa protein OS=Homo sapiens GN=HSPA8 PE=1 SV=1	68991	0.23	0.061101
sp|P01719|LV501_HUMAN	sp|P01719|LV501_HUMAN	Ig lambda chain V-V region DEL OS=Homo sapiens PE=1 SV=1	11450	0.23	0.23
sp|P06888|LV109_HUMAN	sp|P06888|LV109_HUMAN	Ig lambda chain V-I region EPS OS=Homo sapiens PE=1 SV=1	11521	0.23	0.23
sp|P01034|CYTC_HUMAN	CST3	Cystatin-C OS=Homo sapiens GN=CST3 PE=1 SV=1	16017	0.226667	0.135933
sp|P04264|K2C1_HUMAN	KRT1	Keratin, type II cytoskeletal 1 OS=Homo sapiens GN=KRT1 PE=1 SV=6	66170	0.223333	0.123333
sp|O00187|MASP2_HUMAN	MASP2	Mannan-binding lectin serine protease 2 OS=Homo sapiens GN=MASP2 PE=1 SV=4	77193	0.22	0.0916515
sp|P05160|F13B_HUMAN	F13B	Coagulation factor XIII B chain OS=Homo sapiens GN=F13B PE=1 SV=3	77742	0.22	0.0888819
sp|Q15166|PON3_HUMAN	PON3	Serum paraoxonase/lactonase 3 OS=Homo sapiens GN=PON3 PE=1 SV=3	39810	0.22	0.0818535
sp|P04275|VWF_HUMAN	VWF	von Willebrand factor OS=Homo sapiens GN=VWF PE=1 SV=4	322401	0.216667	0.0617342
sp|P80108|PHLD_HUMAN	GPLD1	Phosphatidylinositol-glycan-specific phospholipase D OS=Homo sapiens GN=GPLD1 PE=1 SV=3	92905	0.216667	0.0133333
tr|A0A075B6J5|A0A075B6J5_HUMAN	IGLV2-23	Protein IGLV2-23 (Fragment) OS=Homo sapiens GN=IGLV2-23 PE=4 SV=1	12057	0.216667	0.216667
tr|H0YLF3|H0YLF3_HUMAN	B2M	Beta-2-microglobulin (Fragment) OS=Homo sapiens GN=B2M PE=1 SV=1	8550	0.216667	0.11893
sp|P06331|HV209_HUMAN	sp|P06331|HV209_HUMAN	Ig heavy chain V-II region ARH-77 OS=Homo sapiens PE=4 SV=1	16389	0.21	0
sp|P06276|CHLE_HUMAN	BCHE	Cholinesterase OS=Homo sapiens GN=BCHE PE=1 SV=1	68944	0.21	0.0321455
sp|P01763|HV302_HUMAN	sp|P01763|HV302_HUMAN	Ig heavy chain V-III region WEA OS=Homo sapiens PE=1 SV=1	12363	0.21	0.21
sp|P01703|LV105_HUMAN	sp|P01703|LV105_HUMAN	Ig lambda chain V-I region NEWM OS=Homo sapiens PE=1 SV=1	11012	0.206667	0.103333
sp|P08727|K1C19_HUMAN	KRT19	Keratin, type I cytoskeletal 19 OS=Homo sapiens GN=KRT19 PE=1 SV=4	44079	0.206667	0.134825
tr|A0A087WSY6|A0A087WSY6_HUMAN	IGKV3D-15	Protein IGKV3D-15 (Fragment) OS=Homo sapiens GN=IGKV3D-15 PE=1 SV=2	12640	0.203333	0.203333
tr|E9PR17|E9PR17_HUMAN	CD59	CD59 glycoprotein OS=Homo sapiens GN=CD59 PE=1 SV=1	15146	0.203333	0.203333
tr|J9JIE9|J9JIE9_HUMAN	HYI	Putative hydroxypyruvate isomerase (Fragment) OS=Homo sapiens GN=HYI PE=1 SV=1	26343	0.203333	0.121427
tr|A0A075B6J9|A0A075B6J9_HUMAN	IGLV2-18	HCG1782423 (Fragment) OS=Homo sapiens GN=IGLV2-18 PE=1 SV=1	12811	0.203333	0.203333
sp|P18428|LBP_HUMAN	LBP	Lipopolysaccharide-binding protein OS=Homo sapiens GN=LBP PE=1 SV=3	53521	0.2	0.0404145
sp|O76096|CYTF_HUMAN	CST7	Cystatin-F OS=Homo sapiens GN=CST7 PE=1 SV=1	16899	0.2	1.96262e-17
sp|P01344-3|IGF2_HUMAN	IGF2	Insulin-like growth factor II OS=Homo sapiens GN=IGF2	26770	0.2	0.2
sp|P08238|HS90B_HUMAN	HSP90AB1	Heat shock protein HSP 90-beta OS=Homo sapiens GN=HSP90AB1 PE=1 SV=4	83554	0.196667	0.11865
tr|A0A0B4J1Y8|A0A0B4J1Y8_HUMAN	IGLV9-49	Protein IGLV9-49 OS=Homo sapiens GN=IGLV9-49 PE=1 SV=1	13130	0.196667	0.196667
tr|A0A087WVQ9|A0A087WVQ9_HUMAN	EEF1A1	Elongation factor 1-alpha 1 OS=Homo sapiens GN=EEF1A1 PE=1 SV=1	48195	0.193333	0.0533333
sp|P04180|LCAT_HUMAN	LCAT	Phosphatidylcholine-sterol acyltransferase OS=Homo sapiens GN=LCAT PE=1 SV=1	49888	0.193333	0.0669162
sp|P01612|KV120_HUMAN	sp|P01612|KV120_HUMAN	Ig kappa chain V-I region Mev OS=Homo sapiens PE=1 SV=1	11977	0.193333	0.0966667
sp|P13645|K1C10_HUMAN	KRT10	Keratin, type I cytoskeletal 10 OS=Homo sapiens GN=KRT10 PE=1 SV=6	59020	0.19	0.138684
tr|G3V2W1|G3V2W1_HUMAN	SERPINA10	Protein Z-dependent protease inhibitor OS=Homo sapiens GN=SERPINA10 PE=1 SV=1	55249	0.19	0.0404145
sp|Q7Z3Y7|K1C28_HUMAN	KRT28	Keratin, type I cytoskeletal 28 OS=Homo sapiens GN=KRT28 PE=1 SV=2	51163	0.19	0.138684
sp|P48741|HSP77_HUMAN	HSPA7	Putative heat shock 70 kDa protein 7 OS=Homo sapiens GN=HSPA7 PE=5 SV=2	40448	0.19	0.0945163
sp|Q15485|FCN2_HUMAN	FCN2	Ficolin-2 OS=Homo sapiens GN=FCN2 PE=1 SV=2	34436	0.19	0.085049
sp|P04259|K2C6B_HUMAN	KRT6B	Keratin, type II cytoskeletal 6B OS=Homo sapiens GN=KRT6B PE=1 SV=5	60315	0.19	0.142945
tr|A0A087WSY5|A0A087WSY5_HUMAN	CPB2	Carboxypeptidase B2 OS=Homo sapiens GN=CPB2 PE=1 SV=1	44564	0.183333	0.0768838
sp|P07195|LDHB_HUMAN	LDHB	L-lactate dehydrogenase B chain OS=Homo sapiens GN=LDHB PE=1 SV=2	36900	0.18	0.120968
tr|A0A087WUS7|A0A087WUS7_HUMAN	IGHD	Ig delta chain C region OS=Homo sapiens GN=IGHD PE=1 SV=1	42782	0.18	0.0556776
sp|P60174-1|TPIS_HUMAN	TPI1	Triosephosphate isomerase OS=Homo sapiens GN=TPI1	26938	0.18	0.1249
tr|A0A0C4DH38|A0A0C4DH38_HUMAN	IGHV5-51	Protein IGHV5-51 (Fragment) OS=Homo sapiens GN=IGHV5-51 PE=4 SV=1	12837	0.18	0.09
tr|A0A0B4J1U3|A0A0B4J1U3_HUMAN	IGLV1-36	Protein IGLV1-36 (Fragment) OS=Homo sapiens GN=IGLV1-36 PE=1 SV=1	12641	0.18	0.09
sp|P01615|KV202_HUMAN	sp|P01615|KV202_HUMAN	Ig kappa chain V-II region FR OS=Homo sapiens PE=1 SV=1	12766	0.18	0.09
sp|P01778|HV317_HUMAN	sp|P01778|HV317_HUMAN	Ig heavy chain V-III region ZAP OS=Homo sapiens PE=1 SV=1	12688	0.18	0.09
sp|O75882-2|ATRN_HUMAN	ATRN	Attractin OS=Homo sapiens GN=ATRN	146125	0.176667	0.0296273
sp|P11166|GTR1_HUMAN	SLC2A1	Solute carrier family 2, facilitated glucose transporter member 1 OS=Homo sapiens GN=SLC2A1 PE=1 SV=2	54391	0.176667	0.0983757
sp|P05543|THBG_HUMAN	SERPINA7	Thyroxine-binding globulin OS=Homo sapiens GN=SERPINA7 PE=1 SV=2	46637	0.176667	0.0533333
sp|Q96KN2|CNDP1_HUMAN	CNDP1	Beta-Ala-His dipeptidase OS=Homo sapiens GN=CNDP1 PE=1 SV=4	56784	0.176667	0.117804
sp|P09471-2|GNAO_HUMAN	GNAO1	Isoform Alpha-2 of Guanine nucleotide-binding protein G(o) subunit alpha OS=Homo sapiens GN=GNAO1	40574	0.176667	0.0883805
tr|G3XAK1|G3XAK1_HUMAN	MST1	Hepatocyte growth factor-like protein OS=Homo sapiens GN=MST1 PE=1 SV=1	84511	0.173333	0.0520683
tr|K7ERG9|K7ERG9_HUMAN	CFD	Complement factor D OS=Homo sapiens GN=CFD PE=1 SV=1	28358	0.173333	0.118509
sp|P01770|HV309_HUMAN	sp|P01770|HV309_HUMAN	Ig heavy chain V-III region NIE OS=Homo sapiens PE=1 SV=1	13348	0.173333	0.0866667
tr|A0A087WZ02|A0A087WZ02_HUMAN	DGKH	Diacylglycerol kinase eta (Fragment) OS=Homo sapiens GN=DGKH PE=4 SV=1	6171	0.173333	0.173333
tr|J3KT29|J3KT29_HUMAN	RPL23	60S ribosomal protein L23 OS=Homo sapiens GN=RPL23 PE=1 SV=1	13241	0.173333	0.0866667
tr|C9JTE0|C9JTE0_HUMAN	MOG	Myelin-oligodendrocyte glycoprotein OS=Homo sapiens GN=MOG PE=1 SV=1	24196	0.17	0.0888819
sp|P48740|MASP1_HUMAN	MASP1	Mannan-binding lectin serine protease 1 OS=Homo sapiens GN=MASP1 PE=1 SV=3	80849	0.17	0
sp|P01814|HV201_HUMAN	sp|P01814|HV201_HUMAN	Ig heavy chain V-II region OU OS=Homo sapiens PE=1 SV=1	14381	0.166667	0.0833333
sp|P12277|KCRB_HUMAN	CKB	Creatine kinase B-type OS=Homo sapiens GN=CKB PE=1 SV=1	42902	0.163333	0.0817177
tr|C9J6K0|C9J6K0_HUMAN	SPP2	Secreted phosphoprotein 24 (Fragment) OS=Homo sapiens GN=SPP2 PE=1 SV=1	15362	0.163333	0.163333
sp|Q16555|DPYL2_HUMAN	DPYSL2	Dihydropyrimidinase-related protein 2 OS=Homo sapiens GN=DPYSL2 PE=1 SV=1	62711	0.16	0.10583
sp|P01824|HV206_HUMAN	sp|P01824|HV206_HUMAN	Ig heavy chain V-II region WAH OS=Homo sapiens PE=1 SV=1	14222	0.16	0.08
sp|P00488|F13A_HUMAN	F13A1	Coagulation factor XIII A chain OS=Homo sapiens GN=F13A1 PE=1 SV=4	83728	0.156667	0.0766667
sp|P34931|HS71L_HUMAN	HSPA1L	Heat shock 70 kDa protein 1-like OS=Homo sapiens GN=HSPA1L PE=1 SV=2	70730	0.153333	0.0523874
sp|P62906|RL10A_HUMAN	RPL10A	60S ribosomal protein L10a OS=Homo sapiens GN=RPL10A PE=1 SV=2	24987	0.153333	0.153333
sp|Q7Z3Z0|K1C25_HUMAN	KRT25	Keratin, type I cytoskeletal 25 OS=Homo sapiens GN=KRT25 PE=1 SV=1	49858	0.153333	0.153333
tr|A0A0A0MR02|A0A0A0MR02_HUMAN	VDAC2	Voltage-dependent anion-selective channel protein 2 (Fragment) OS=Homo sapiens GN=VDAC2 PE=1 SV=1	30842	0.153333	0.0766667
sp|Q12805-2|FBLN3_HUMAN	EFEMP1	EGF-containing fibulin-like extracellular matrix protein 1 OS=Homo sapiens GN=EFEMP1	55968	0.15	0.09
sp|P17066|HSP76_HUMAN	HSPA6	Heat shock 70 kDa protein 6 OS=Homo sapiens GN=HSPA6 PE=1 SV=2	71440	0.15	0.057735
sp|P35908|K22E_HUMAN	KRT2	Keratin, type II cytoskeletal 2 epidermal OS=Homo sapiens GN=KRT2 PE=1 SV=2	65678	0.146667	0.100885
sp|P06733|ENOA_HUMAN	ENO1	Alpha-enolase OS=Homo sapiens GN=ENO1 PE=1 SV=2	47481	0.146667	0.0733333
sp|P29622|KAIN_HUMAN	SERPINA4	Kallistatin OS=Homo sapiens GN=SERPINA4 PE=1 SV=3	48682	0.146667	0.0733333
sp|P11021|GRP78_HUMAN	HSPA5	78 kDa glucose-regulated protein OS=Homo sapiens GN=HSPA5 PE=1 SV=2	72402	0.146667	0.075351
sp|P09104|ENOG_HUMAN	ENO2	Gamma-enolase OS=Homo sapiens GN=ENO2 PE=1 SV=3	47581	0.143333	0.101708
sp|P06576|ATPB_HUMAN	ATP5B	ATP synthase subunit beta, mitochondrial OS=Homo sapiens GN=ATP5B PE=1 SV=3	56525	0.143333	0.074461
sp|Q96HZ4-3|HES6_HUMAN	HES6	Transcription cofactor HES-6 OS=Homo sapiens GN=HES6	24058	0.14	0
sp|P22626-2|ROA2_HUMAN	HNRNPA2B1	Isoform A2 of Heterogeneous nuclear ribonucleoproteins A2/B1 OS=Homo sapiens GN=HNRNPA2B1	36041	0.136667	0.0876229
tr|G3V0E5|G3V0E5_HUMAN	TFRC	Transferrin receptor (P90, CD71), isoform CRA_c OS=Homo sapiens GN=TFRC PE=1 SV=1	76259	0.133333	0.0548736
sp|P01833|PIGR_HUMAN	PIGR	Polymeric immunoglobulin receptor OS=Homo sapiens GN=PIGR PE=1 SV=4	84429	0.133333	0.0266667
sp|P55058|PLTP_HUMAN	PLTP	Phospholipid transfer protein OS=Homo sapiens GN=PLTP PE=1 SV=1	54933	0.133333	0.00666667
sp|P07900-2|HS90A_HUMAN	HSP90AA1	Heat shock protein HSP 90-alpha OS=Homo sapiens GN=HSP90AA1	98670	0.133333	0.0676593
sp|P61981|1433G_HUMAN	YWHAG	14-3-3 protein gamma OS=Homo sapiens GN=YWHAG PE=1 SV=2	28456	0.13	0.13
sp|Q9HDC9|APMAP_HUMAN	APMAP	Adipocyte plasma membrane-associated protein OS=Homo sapiens GN=APMAP PE=1 SV=2	46622	0.126667	0.0674125
tr|A0A0A0MRJ7|A0A0A0MRJ7_HUMAN	F5	Coagulation factor V OS=Homo sapiens GN=F5 PE=1 SV=1	253218	0.126667	0.0417665
sp|P35527|K1C9_HUMAN	KRT9	Keratin, type I cytoskeletal 9 OS=Homo sapiens GN=KRT9 PE=1 SV=3	62255	0.123333	0.0864741
tr|J3KNB4|J3KNB4_HUMAN	CAMP	Cathelicidin antimicrobial peptide OS=Homo sapiens GN=CAMP PE=1 SV=1	19806	0.123333	0.123333
tr|I3L3K4|I3L3K4_HUMAN	KCTD13	BTB/POZ domain-containing adapter for CUL3-mediated RhoA degradation protein 1 (Fragment) OS=Homo sapiens GN=KCTD13 PE=4 SV=1	9314	0.123333	0.123333
sp|Q9UGM5-2|FETUB_HUMAN	FETUB	Fetuin-B OS=Homo sapiens GN=FETUB	38540	0.12	0.06
tr|E7ESP9|E7ESP9_HUMAN	NEFM	Neurofilament medium polypeptide OS=Homo sapiens GN=NEFM PE=1 SV=1	98379	0.12	0.0665833
tr|E7END6|E7END6_HUMAN	PROC	Vitamin K-dependent protein C OS=Homo sapiens GN=PROC PE=1 SV=1	56780	0.12	0.034641
tr|A0A0C4DH21|A0A0C4DH21_HUMAN	CFHR4	Complement factor H-related protein 4 OS=Homo sapiens GN=CFHR4 PE=4 SV=1	38498	0.12	0.03
tr|A0A0C4DFP6|A0A0C4DFP6_HUMAN	CRTAC1	Cartilage acidic protein 1 OS=Homo sapiens GN=CRTAC1 PE=4 SV=1	70404	0.116667	0.0600925
tr|D6RAR4|D6RAR4_HUMAN	HGFAC	Hepatocyte growth factor activator OS=Homo sapiens GN=HGFAC PE=1 SV=1	73660	0.11	0.0568624
sp|P38646|GRP75_HUMAN	HSPA9	Stress-70 protein, mitochondrial OS=Homo sapiens GN=HSPA9 PE=1 SV=2	73920	0.11	0.07
sp|Q9BX97|PLVAP_HUMAN	PLVAP	Plasmalemma vesicle-associated protein OS=Homo sapiens GN=PLVAP PE=2 SV=1	51132	0.106667	0.0533333
tr|A0A087WXI2|A0A087WXI2_HUMAN	FCGBP	IgGFc-binding protein OS=Homo sapiens GN=FCGBP PE=1 SV=1	463678	0.103333	0.0120185
tr|A0A087WXX2|A0A087WXX2_HUMAN	ALDOB	Fructose-bisphosphate aldolase OS=Homo sapiens GN=ALDOB PE=1 SV=1	35231	0.103333	0.103333
sp|P05141|ADT2_HUMAN	SLC25A5	ADP/ATP translocase 2 OS=Homo sapiens GN=SLC25A5 PE=1 SV=7	33059	0.103333	0.0606447
tr|H0Y447|H0Y447_HUMAN	CDADC1	Cytidine and dCMP deaminase domain-containing protein 1 (Fragment) OS=Homo sapiens GN=CDADC1 PE=4 SV=1	11204	0.103333	0.103333
tr|H0YES2|H0YES2_HUMAN	DEPDC1	DEP domain-containing protein 1A (Fragment) OS=Homo sapiens GN=DEPDC1 PE=1 SV=1	36209	0.1	9.81308e-18
sp|O14556|G3PT_HUMAN	GAPDHS	Glyceraldehyde-3-phosphate dehydrogenase, testis-specific OS=Homo sapiens GN=GAPDHS PE=1 SV=2	44815	0.1	0.05
sp|P61026|RAB10_HUMAN	RAB10	Ras-related protein Rab-10 OS=Homo sapiens GN=RAB10 PE=1 SV=1	22755	0.1	0.05
sp|P04209|LV211_HUMAN	sp|P04209|LV211_HUMAN	Ig lambda chain V-II region NIG-84 OS=Homo sapiens PE=1 SV=1	11688	0.1	0.1
sp|P05026-2|AT1B1_HUMAN	ATP1B1	Sodium/potassium-transporting ATPase subunit beta-1 OS=Homo sapiens GN=ATP1B1	35270	0.0966667	0.0578312
sp|Q9NZP8|C1RL_HUMAN	C1RL	Complement C1r subcomponent-like protein OS=Homo sapiens GN=C1RL PE=1 SV=2	54206	0.0966667	0.0202759
sp|Q15113|PCOC1_HUMAN	PCOLCE	Procollagen C-endopeptidase enhancer 1 OS=Homo sapiens GN=PCOLCE PE=1 SV=2	48797	0.0966667	0.0648931
tr|H0Y9N0|H0Y9N0_HUMAN	ADH4	Alcohol dehydrogenase 4 (Fragment) OS=Homo sapiens GN=ADH4 PE=1 SV=1	11936	0.0966667	0.0966667
tr|H0YFC6|H0YFC6_HUMAN	RAN	GTP-binding nuclear protein Ran (Fragment) OS=Homo sapiens GN=RAN PE=1 SV=1	11786	0.0966667	0.0966667
sp|P01707|LV204_HUMAN	sp|P01707|LV204_HUMAN	Ig lambda chain V-II region TRO OS=Homo sapiens PE=1 SV=1	11725	0.0966667	0.0966667
tr|Q5VVP7|Q5VVP7_HUMAN	CRP	C-reactive protein OS=Homo sapiens GN=CRP PE=1 SV=1	11738	0.0966667	0.0966667
tr|G3XAP6|G3XAP6_HUMAN	COMP	Cartilage oligomeric matrix protein OS=Homo sapiens GN=COMP PE=1 SV=1	82212	0.0933333	0.0266667
sp|P04040|CATA_HUMAN	CAT	Catalase OS=Homo sapiens GN=CAT PE=1 SV=3	59947	0.0933333	0.0497773
sp|Q9HD89|RETN_HUMAN	RETN	Resistin OS=Homo sapiens GN=RETN PE=2 SV=1	12096	0.0933333	0.0933333
tr|E9PKU4|E9PKU4_HUMAN	RPL8	60S ribosomal protein L8 (Fragment) OS=Homo sapiens GN=RPL8 PE=1 SV=1	25806	0.0933333	0.0933333
sp|Q15848|ADIPO_HUMAN	ADIPOQ	Adiponectin OS=Homo sapiens GN=ADIPOQ PE=1 SV=1	26511	0.09	0.09
tr|A0A075B6K1|A0A075B6K1_HUMAN	IGLV2-14	Protein IGLV2-14 (Fragment) OS=Homo sapiens GN=IGLV2-14 PE=4 SV=1	12703	0.09	0.09
tr|A0A075B6U4|A0A075B6U4_HUMAN	TRAV7	Protein TRAV7 (Fragment) OS=Homo sapiens GN=TRAV7 PE=4 SV=1	12818	0.09	0.09
sp|P62873-2|GBB1_HUMAN	GNB1	Guanine nucleotide-binding protein G(I)/G(S)/G(T) subunit beta-1 OS=Homo sapiens GN=GNB1	37073	0.09	0.09
tr|H0YB22|H0YB22_HUMAN	RPS14	40S ribosomal protein S14 (Fragment) OS=Homo sapiens GN=RPS14 PE=1 SV=1	13220	0.0866667	0.0866667
tr|A0A075B6I1|A0A075B6I1_HUMAN	IGLV4-60	Protein IGLV4-60 (Fragment) OS=Homo sapiens GN=IGLV4-60 PE=1 SV=1	13150	0.0866667	0.0866667
tr|A0A0C4DH34|A0A0C4DH34_HUMAN	IGHV4-28	Protein IGHV4-28 (Fragment) OS=Homo sapiens GN=IGHV4-28 PE=4 SV=1	13230	0.0866667	0.0866667
tr|H0Y509|H0Y509_HUMAN	GPR137B	Integral membrane protein GPR137B (Fragment) OS=Homo sapiens GN=GPR137B PE=1 SV=1	26223	0.0866667	0.0433333
sp|P08294|SODE_HUMAN	SOD3	Extracellular superoxide dismutase [Cu-Zn] OS=Homo sapiens GN=SOD3 PE=1 SV=2	26291	0.0866667	0.0433333
sp|P01775|HV314_HUMAN	sp|P01775|HV314_HUMAN	Ig heavy chain V-III region LAY OS=Homo sapiens PE=1 SV=1	12964	0.0866667	0.0866667
sp|P09172|DOPO_HUMAN	DBH	Dopamine beta-hydroxylase OS=Homo sapiens GN=DBH PE=1 SV=3	69876	0.0833333	0.0166667
tr|H0Y755|H0Y755_HUMAN	FCGR3A	Low affinity immunoglobulin gamma Fc region receptor III-A (Fragment) OS=Homo sapiens GN=FCGR3A PE=1 SV=1	31216	0.0833333	0.0425572
tr|A0A0A0MS14|A0A0A0MS14_HUMAN	IGHV1-45	Protein IGHV1-45 (Fragment) OS=Homo sapiens GN=IGHV1-45 PE=1 SV=1	13614	0.0833333	0.0833333
tr|H0Y5B4|H0Y5B4_HUMAN	RPL36A	60S ribosomal protein L36a OS=Homo sapiens GN=RPL36A PE=3 SV=2	13504	0.0833333	0.0833333
tr|F5H8B0|F5H8B0_HUMAN	F7	Coagulation factor VII OS=Homo sapiens GN=F7 PE=1 SV=2	43220	0.08	0.046188
sp|P05787-2|K2C8_HUMAN	KRT8	Keratin, type II cytoskeletal 8 OS=Homo sapiens GN=KRT8	56573	0.08	0.04
tr|B8ZZC1|B8ZZC1_HUMAN	FBLN7	Fibulin-7 OS=Homo sapiens GN=FBLN7 PE=1 SV=1	41008	0.08	0
sp|P00918|CAH2_HUMAN	CA2	Carbonic anhydrase 2 OS=Homo sapiens GN=CA2 PE=1 SV=2	29285	0.08	0.08
sp|P16152|CBR1_HUMAN	CBR1	Carbonyl reductase [NADPH] 1 OS=Homo sapiens GN=CBR1 PE=1 SV=3	30641	0.0766667	0.0766667
sp|Q04695|K1C17_HUMAN	KRT17	Keratin, type I cytoskeletal 17 OS=Homo sapiens GN=KRT17 PE=1 SV=2	48361	0.0766667	0.0463081
sp|O75828|CBR3_HUMAN	CBR3	Carbonyl reductase [NADPH] 3 OS=Homo sapiens GN=CBR3 PE=1 SV=3	31230	0.0733333	0.0733333
sp|Q8TAV4-2|STML3_HUMAN	STOML3	Stomatin-like protein 3 OS=Homo sapiens GN=STOML3	31253	0.0733333	0.0366667
tr|B2R5W2|B2R5W2_HUMAN	HNRNPC	Heterogeneous nuclear ribonucleoproteins C1/C2 OS=Homo sapiens GN=HNRNPC PE=1 SV=1	31986	0.0733333	0.0733333
tr|H0Y6E7|H0Y6E7_HUMAN	RBMX	RNA-binding motif protein, X chromosome (Fragment) OS=Homo sapiens GN=RBMX PE=1 SV=2	31837	0.0733333	0.0733333
sp|Q76LX8-2|ATS13_HUMAN	ADAMTS13	A disintegrin and metalloproteinase with thrombospondin motifs 13 OS=Homo sapiens GN=ADAMTS13	152383	0.07	0.0404145
sp|P22891-2|PROZ_HUMAN	PROZ	Vitamin K-dependent protein Z OS=Homo sapiens GN=PROZ	48391	0.07	0.0404145
sp|Q7Z794|K2C1B_HUMAN	KRT77	Keratin, type II cytoskeletal 1b OS=Homo sapiens GN=KRT77 PE=2 SV=3	62149	0.07	0.0351188
sp|P03950|ANGI_HUMAN	ANG	Angiogenin OS=Homo sapiens GN=ANG PE=1 SV=1	16882	0.0666667	0.0666667
sp|Q7Z5M8-2|AB12B_HUMAN	ABHD12B	Abhydrolase domain-containing protein 12B OS=Homo sapiens GN=ABHD12B	32263	0.0666667	0.0333333
tr|E7ES19|E7ES19_HUMAN	THBS4	Thrombospondin-4 OS=Homo sapiens GN=THBS4 PE=1 SV=1	98625	0.0633333	0.034801
sp|P10124|SRGN_HUMAN	SRGN	Serglycin OS=Homo sapiens GN=SRGN PE=1 SV=3	17812	0.0633333	0.0633333
sp|P05019-2|IGF1_HUMAN	IGF1	Insulin-like growth factor I OS=Homo sapiens GN=IGF1	17585	0.0633333	0.0633333
sp|A8MYB1|TMC5B_HUMAN	TMCO5B	Transmembrane and coiled-coil domain-containing protein 5B OS=Homo sapiens GN=TMCO5B PE=3 SV=1	35969	0.0633333	0.0633333
sp|A6NMB1|SIG16_HUMAN	SIGLEC16	Sialic acid-binding Ig-like lectin 16 OS=Homo sapiens GN=SIGLEC16 PE=2 SV=3	53757	0.0633333	0.0375648
tr|A0A087WZV1|A0A087WZV1_HUMAN	HNRNPAB	Heterogeneous nuclear ribonucleoprotein A/B OS=Homo sapiens GN=HNRNPAB PE=1 SV=1	36650	0.0633333	0.0633333
sp|Q96LS8|CB048_HUMAN	C2orf48	Uncharacterized protein C2orf48 OS=Homo sapiens GN=C2orf48 PE=2 SV=1	17755	0.0633333	0.0633333
sp|P05023-3|AT1A1_HUMAN	ATP1A1	Sodium/potassium-transporting ATPase subunit alpha-1 OS=Homo sapiens GN=ATP1A1	110792	0.06	0.0503322
tr|F8VVM2|F8VVM2_HUMAN	SLC25A3	Phosphate carrier protein, mitochondrial OS=Homo sapiens GN=SLC25A3 PE=1 SV=1	36537	0.06	0.03
tr|A0A087WUZ8|A0A087WUZ8_HUMAN	MRPS34	28S ribosomal protein S34, mitochondrial OS=Homo sapiens GN=MRPS34 PE=1 SV=1	20764	0.0566667	0.0566667
tr|H0YA27|H0YA27_HUMAN	CCNI	Cyclin-I (Fragment) OS=Homo sapiens GN=CCNI PE=4 SV=1	20118	0.0566667	0.0566667
tr|U3KQU7|U3KQU7_HUMAN	COG5	Conserved oligomeric Golgi complex subunit 5 (Fragment) OS=Homo sapiens GN=COG5 PE=1 SV=1	19362	0.0566667	0.0566667
sp|P43251-2|BTD_HUMAN	BTD	Biotinidase OS=Homo sapiens GN=BTD	62383	0.0533333	0.031798
sp|Q03113|GNA12_HUMAN	GNA12	Guanine nucleotide-binding protein subunit alpha-12 OS=Homo sapiens GN=GNA12 PE=1 SV=4	44422	0.0533333	0.0272845
tr|A0A087WV52|A0A087WV52_HUMAN	MRPS30	28S ribosomal protein S30, mitochondrial OS=Homo sapiens GN=MRPS30 PE=1 SV=1	39781	0.0533333	0.0266667
sp|P00558-2|PGK1_HUMAN	PGK1	Phosphoglycerate kinase 1 OS=Homo sapiens GN=PGK1	41802	0.0533333	0.0533333
sp|Q16880|CGT_HUMAN	UGT8	2-hydroxyacylsphingosine 1-beta-galactosyltransferase OS=Homo sapiens GN=UGT8 PE=2 SV=2	61627	0.05	4.90654e-18
tr|Q4VB86|Q4VB86_HUMAN	EPB41	EPB41 protein OS=Homo sapiens GN=EPB41 PE=1 SV=2	70246	0.05	0.05
tr|A0A087WTF1|A0A087WTF1_HUMAN	CENPP	Centromere protein P OS=Homo sapiens GN=CENPP PE=1 SV=1	22534	0.05	0.05
sp|P08519|APOA_HUMAN	LPA	Apolipoprotein(a) OS=Homo sapiens GN=LPA PE=1 SV=1	514737	0.05	0.0351188
tr|J3KPY9|J3KPY9_HUMAN	ANTXR2	Anthrax toxin receptor 2 OS=Homo sapiens GN=ANTXR2 PE=1 SV=1	45326	0.05	0.05
sp|Q96HU8|DIRA2_HUMAN	DIRAS2	GTP-binding protein Di-Ras2 OS=Homo sapiens GN=DIRAS2 PE=1 SV=1	22813	0.05	0.05
sp|Q92954-3|PRG4_HUMAN	PRG4	Proteoglycan 4 OS=Homo sapiens GN=PRG4	142273	0.05	0.05
sp|P61764-2|STXB1_HUMAN	STXBP1	Syntaxin-binding protein 1 OS=Homo sapiens GN=STXBP1	69091	0.05	0.05
sp|Q96LM5|CD045_HUMAN	C4orf45	Uncharacterized protein C4orf45 OS=Homo sapiens GN=C4orf45 PE=2 SV=3	21766	0.05	0.05
tr|E5RH10|E5RH10_HUMAN	INTS8	Integrator complex subunit 8 (Fragment) OS=Homo sapiens GN=INTS8 PE=1 SV=1	22291	0.05	0.05
tr|A0A087X101|A0A087X101_HUMAN	CPSF1	Cleavage and polyadenylation-specificity factor subunit 1 OS=Homo sapiens GN=CPSF1 PE=1 SV=1	23841	0.0466667	0.0466667
sp|Q8NFU5|IPMK_HUMAN	IPMK	Inositol polyphosphate multikinase OS=Homo sapiens GN=IPMK PE=1 SV=1	47477	0.0466667	0.0233333
tr|F8VSE7|F8VSE7_HUMAN	E2F7	Transcription factor E2F7 (Fragment) OS=Homo sapiens GN=E2F7 PE=1 SV=1	77351	0.0466667	0.0466667
tr|J3QQP4|J3QQP4_HUMAN	MKS1	Meckel syndrome type 1 protein (Fragment) OS=Homo sapiens GN=MKS1 PE=1 SV=1	24390	0.0466667	0.0466667
tr|H3BR66|H3BR66_HUMAN	MMP2	72 kDa type IV collagenase (Fragment) OS=Homo sapiens GN=MMP2 PE=1 SV=1	23161	0.0466667	0.0466667
sp|O76093|FGF18_HUMAN	FGF18	Fibroblast growth factor 18 OS=Homo sapiens GN=FGF18 PE=1 SV=1	24316	0.0466667	0.0466667
tr|D6R9D2|D6R9D2_HUMAN	GPM6A	Neuronal membrane glycoprotein M6-a (Fragment) OS=Homo sapiens GN=GPM6A PE=1 SV=1	24670	0.0466667	0.0466667
sp|P04066|FUCO_HUMAN	FUCA1	Tissue alpha-L-fucosidase OS=Homo sapiens GN=FUCA1 PE=1 SV=4	53940	0.0433333	0.0433333
sp|P62258-2|1433E_HUMAN	YWHAE	Isoform SV of 14-3-3 protein epsilon OS=Homo sapiens GN=YWHAE	26658	0.0433333	0.0433333
sp|Q6UWR7|ENPP6_HUMAN	ENPP6	Ectonucleotide pyrophosphatase/phosphodiesterase family member 6 OS=Homo sapiens GN=ENPP6 PE=1 SV=2	50551	0.0433333	0.0433333
tr|I3L0K7|I3L0K7_HUMAN	TRAP1	Heat shock protein 75 kDa, mitochondrial OS=Homo sapiens GN=TRAP1 PE=1 SV=1	57412	0.04	0.02
tr|J3QQW9|J3QQW9_HUMAN	SUZ12	Polycomb protein SUZ12 OS=Homo sapiens GN=SUZ12 PE=1 SV=1	81012	0.04	0
sp|Q4VXU2|PAP1L_HUMAN	PABPC1L	Polyadenylate-binding protein 1-like OS=Homo sapiens GN=PABPC1L PE=2 SV=1	68976	0.04	0.04
sp|Q9UNU6|CP8B1_HUMAN	CYP8B1	7-alpha-hydroxycholest-4-en-3-one 12-alpha-hydroxylase OS=Homo sapiens GN=CYP8B1 PE=1 SV=2	58259	0.04	0.02
tr|A0A0C4DGN2|A0A0C4DGN2_HUMAN	SHBG	Sex hormone-binding globulin (Fragment) OS=Homo sapiens GN=SHBG PE=4 SV=1	28876	0.04	0.04
sp|P08185|CBG_HUMAN	SERPINA6	Corticosteroid-binding globulin OS=Homo sapiens GN=SERPINA6 PE=1 SV=1	45283	0.0366667	0.0366667
tr|H0Y2P0|H0Y2P0_HUMAN	CD44	CD44 antigen (Fragment) OS=Homo sapiens GN=CD44 PE=1 SV=1	31332	0.0366667	0.0366667
sp|P21796|VDAC1_HUMAN	VDAC1	Voltage-dependent anion-selective channel protein 1 OS=Homo sapiens GN=VDAC1 PE=1 SV=2	30868	0.0366667	0.0366667
sp|Q9Y277-2|VDAC3_HUMAN	VDAC3	Voltage-dependent anion-selective channel protein 3 OS=Homo sapiens GN=VDAC3	31112	0.0366667	0.0366667
sp|Q9Y6Z7|COL10_HUMAN	COLEC10	Collectin-10 OS=Homo sapiens GN=COLEC10 PE=2 SV=2	31084	0.0366667	0.0366667
tr|A0A0A0MSG9|A0A0A0MSG9_HUMAN	SUN3	SUN domain-containing protein 3 OS=Homo sapiens GN=SUN3 PE=1 SV=1	30628	0.0366667	0.0366667
tr|F5H0G0|F5H0G0_HUMAN	ABCB9	ATP-binding cassette sub-family B member 9 OS=Homo sapiens GN=ABCB9 PE=1 SV=1	30427	0.0366667	0.0366667
tr|H0Y4J2|H0Y4J2_HUMAN	MRPL37	39S ribosomal protein L37, mitochondrial (Fragment) OS=Homo sapiens GN=MRPL37 PE=1 SV=1	29806	0.0366667	0.0366667
tr|A0A087WT82|A0A087WT82_HUMAN	GPC6	Glypican-6 OS=Homo sapiens GN=GPC6 PE=1 SV=1	29508	0.0366667	0.0366667
sp|P10809|CH60_HUMAN	HSPD1	60 kDa heat shock protein, mitochondrial OS=Homo sapiens GN=HSPD1 PE=1 SV=2	61187	0.0366667	0.0366667
tr|F2Z2T2|F2Z2T2_HUMAN	XPA	DNA repair protein-complementing XP-A cells OS=Homo sapiens GN=XPA PE=1 SV=1	30298	0.0366667	0.0366667
sp|O95202|LETM1_HUMAN	LETM1	LETM1 and EF-hand domain-containing protein 1, mitochondrial OS=Homo sapiens GN=LETM1 PE=1 SV=1	83986	0.0366667	0.0366667
sp|Q9UQ80-2|PA2G4_HUMAN	PA2G4	Proliferation-associated protein 2G4 OS=Homo sapiens GN=PA2G4	38320	0.0333333	0.0333333
tr|A0A0C4DGZ8|A0A0C4DGZ8_HUMAN	GP1BA	Glycoprotein Ib (Platelet), alpha polypeptide OS=Homo sapiens GN=GP1BA PE=4 SV=1	69425	0.0333333	0.0333333
tr|C9JW56|C9JW56_HUMAN	TBC1D2B	TBC1 domain family member 2B (Fragment) OS=Homo sapiens GN=TBC1D2B PE=1 SV=1	33044	0.0333333	0.0333333
tr|A0A087X1S2|A0A087X1S2_HUMAN	YBX1	Nuclease-sensitive element-binding protein 1 OS=Homo sapiens GN=YBX1 PE=1 SV=1	34065	0.0333333	0.0333333
tr|F8W8W4|F8W8W4_HUMAN	PCYOX1	Prenylcysteine oxidase 1 OS=Homo sapiens GN=PCYOX1 PE=1 SV=1	32580	0.0333333	0.0333333
tr|F5H5U2|F5H5U2_HUMAN	DDX55	ATP-dependent RNA helicase DDX55 OS=Homo sapiens GN=DDX55 PE=1 SV=1	65663	0.0333333	0.0166667
tr|A0A0A0MSY3|A0A0A0MSY3_HUMAN	AURKC	Aurora kinase C OS=Homo sapiens GN=AURKC PE=4 SV=1	32334	0.0333333	0.0333333
sp|Q7Z3D4|LYSM3_HUMAN	LYSMD3	LysM and putative peptidoglycan-binding domain-containing protein 3 OS=Homo sapiens GN=LYSMD3 PE=1 SV=2	34801	0.0333333	0.0333333
tr|A0A087X1P3|A0A087X1P3_HUMAN	CADPS2	Calcium-dependent secretion activator 2 OS=Homo sapiens GN=CADPS2 PE=1 SV=1	149458	0.03	0.01
sp|P01266-2|THYG_HUMAN	TG	Thyroglobulin OS=Homo sapiens GN=TG	304920	0.03	0.03
sp|P00325-2|ADH1B_HUMAN	ADH1B	Alcohol dehydrogenase 1B OS=Homo sapiens GN=ADH1B	36187	0.03	0.03
sp|Q96CX2|KCD12_HUMAN	KCTD12	BTB/POZ domain-containing protein KCTD12 OS=Homo sapiens GN=KCTD12 PE=1 SV=1	35964	0.03	0.03
sp|O00391|QSOX1_HUMAN	QSOX1	Sulfhydryl oxidase 1 OS=Homo sapiens GN=QSOX1 PE=1 SV=3	83324	0.03	0.0152753
tr|U3KQU8|U3KQU8_HUMAN	OXNAD1	Oxidoreductase NAD-binding domain-containing protein 1 OS=Homo sapiens GN=OXNAD1 PE=1 SV=1	35216	0.03	0.03
sp|P33981-2|TTK_HUMAN	TTK	Dual specificity protein kinase TTK OS=Homo sapiens GN=TTK	97852	0.03	0
sp|O75420|PERQ1_HUMAN	GIGYF1	PERQ amino acid-rich with GYF domain-containing protein 1 OS=Homo sapiens GN=GIGYF1 PE=1 SV=2	115044	0.03	0
tr|E7EN20|E7EN20_HUMAN	TRIM33	E3 ubiquitin-protein ligase TRIM33 OS=Homo sapiens GN=TRIM33 PE=1 SV=2	123617	0.03	0
sp|P53367-2|ARFP1_HUMAN	ARFIP1	Arfaptin-1 OS=Homo sapiens GN=ARFIP1	38632	0.03	0.03
tr|H7BY64|H7BY64_HUMAN	PRAP1	Proline-rich acidic protein 1 OS=Homo sapiens GN=PRAP1 PE=1 SV=1	35602	0.03	0.03
sp|P13796|PLSL_HUMAN	LCP1	Plastin-2 OS=Homo sapiens GN=LCP1 PE=1 SV=6	70814	0.03	0.03
sp|Q92820|GGH_HUMAN	GGH	Gamma-glutamyl hydrolase OS=Homo sapiens GN=GGH PE=1 SV=2	36340	0.03	0.03
tr|H0Y2L4|H0Y2L4_HUMAN	RNF215	RING finger protein 215 (Fragment) OS=Homo sapiens GN=RNF215 PE=4 SV=1	38726	0.03	0.03
sp|Q9UIL4-2|KIF25_HUMAN	KIF25	Kinesin-like protein KIF25 OS=Homo sapiens GN=KIF25	35555	0.03	0.03
sp|Q9BXT4-2|TDRD1_HUMAN	TDRD1	Tudor domain-containing protein 1 OS=Homo sapiens GN=TDRD1	121222	0.03	0
tr|A0A087WYM3|A0A087WYM3_HUMAN	SIRT2	NAD-dependent protein deacetylase sirtuin-2 OS=Homo sapiens GN=SIRT2 PE=1 SV=1	43958	0.0266667	0.0266667
sp|E5RJM6|ANR65_HUMAN	ANKRD65	Ankyrin repeat domain-containing protein 65 OS=Homo sapiens GN=ANKRD65 PE=2 SV=2	41586	0.0266667	0.0266667
tr|E7EQB2|E7EQB2_HUMAN	LTF	Lactotransferrin (Fragment) OS=Homo sapiens GN=LTF PE=1 SV=1	78459	0.0266667	0.0133333
sp|Q7Z7M8|B3GN8_HUMAN	B3GNT8	UDP-GlcNAc:betaGal beta-1,3-N-acetylglucosaminyltransferase 8 OS=Homo sapiens GN=B3GNT8 PE=1 SV=1	43939	0.0266667	0.0266667
tr|F8VZY9|F8VZY9_HUMAN	KRT18	Keratin, type I cytoskeletal 18 OS=Homo sapiens GN=KRT18 PE=1 SV=1	43747	0.0266667	0.0266667
sp|Q9C0J1-2|B3GN4_HUMAN	B3GNT4	N-acetyllactosaminide beta-1,3-N-acetylglucosaminyltransferase 4 OS=Homo sapiens GN=B3GNT4	40392	0.0266667	0.0266667
sp|P58166|INHBE_HUMAN	INHBE	Inhibin beta E chain OS=Homo sapiens GN=INHBE PE=1 SV=1	39278	0.0266667	0.0266667
tr|E5RGM0|E5RGM0_HUMAN	RIMS1	Regulating synaptic membrane exocytosis protein 1 (Fragment) OS=Homo sapiens GN=RIMS1 PE=1 SV=1	83936	0.0266667	0.0133333
sp|Q9H6X2-2|ANTR1_HUMAN	ANTXR1	Anthrax toxin receptor 1 OS=Homo sapiens GN=ANTXR1	41701	0.0266667	0.0266667
sp|Q02083|NAAA_HUMAN	NAAA	N-acylethanolamine-hydrolyzing acid amidase OS=Homo sapiens GN=NAAA PE=1 SV=3	40212	0.0266667	0.0266667
tr|A0A0C4DFS8|A0A0C4DFS8_HUMAN	NAMPT	Nicotinamide phosphoribosyltransferase OS=Homo sapiens GN=NAMPT PE=4 SV=1	42067	0.0266667	0.0266667
sp|P11279-2|LAMP1_HUMAN	LAMP1	Lysosome-associated membrane glycoprotein 1 OS=Homo sapiens GN=LAMP1	39417	0.0266667	0.0266667
sp|P42680|TEC_HUMAN	TEC	Tyrosine-protein kinase Tec OS=Homo sapiens GN=TEC PE=1 SV=2	74389	0.0266667	0.0133333
tr|B7Z2U2|B7Z2U2_HUMAN	TOM1L2	TOM1-like protein 2 OS=Homo sapiens GN=TOM1L2 PE=1 SV=1	43194	0.0266667	0.0266667
sp|O14498|ISLR_HUMAN	ISLR	Immunoglobulin superfamily containing leucine-rich repeat protein OS=Homo sapiens GN=ISLR PE=1 SV=1	46596	0.0233333	0.0233333
tr|A0A087X0M8|A0A087X0M8_HUMAN	CHL1	Neural cell adhesion molecule L1-like protein OS=Homo sapiens GN=CHL1 PE=1 SV=1	131796	0.0233333	0.0145297
sp|Q13093|PAFA_HUMAN	PLA2G7	Platelet-activating factor acetylhydrolase OS=Homo sapiens GN=PLA2G7 PE=1 SV=1	50501	0.0233333	0.0233333
sp|P51843-2|NR0B1_HUMAN	NR0B1	Nuclear receptor subfamily 0 group B member 1 OS=Homo sapiens GN=NR0B1	44816	0.0233333	0.0233333
tr|I3L1J2|I3L1J2_HUMAN	CDH5	Cadherin-5 OS=Homo sapiens GN=CDH5 PE=1 SV=1	45443	0.0233333	0.0233333
sp|Q7Z418|KCNKI_HUMAN	KCNK18	Potassium channel subfamily K member 18 OS=Homo sapiens GN=KCNK18 PE=1 SV=1	44498	0.0233333	0.0233333
sp|Q7KZN9-2|COX15_HUMAN	COX15	Cytochrome c oxidase assembly protein COX15 homolog OS=Homo sapiens GN=COX15	44149	0.0233333	0.0233333
sp|Q9NQH7-2|XPP3_HUMAN	XPNPEP3	Probable Xaa-Pro aminopeptidase 3 OS=Homo sapiens GN=XPNPEP3	48594	0.0233333	0.0233333
sp|Q8NA61-2|SPERT_HUMAN	SPERT	Spermatid-associated protein OS=Homo sapiens GN=SPERT	47601	0.0233333	0.0233333
sp|Q9HBA9|FOH1B_HUMAN	FOLH1B	Putative N-acetylated-alpha-linked acidic dipeptidase OS=Homo sapiens GN=FOLH1B PE=2 SV=1	50127	0.0233333	0.0233333
tr|B8ZZG1|B8ZZG1_HUMAN	MPP6	MAGUK p55 subfamily member 6 OS=Homo sapiens GN=MPP6 PE=1 SV=1	48956	0.0233333	0.0233333
tr|M0R2J8|M0R2J8_HUMAN	DCDC1	Doublecortin domain-containing protein 1 OS=Homo sapiens GN=DCDC1 PE=4 SV=1	202232	0.0233333	0.0145297
tr|A0A087X142|A0A087X142_HUMAN	42255	Septin-8 OS=Homo sapiens GN=SEPT8 PE=1 SV=1	49667	0.0233333	0.0233333
tr|G3V1Q4|G3V1Q4_HUMAN	42254	Septin 7, isoform CRA_a OS=Homo sapiens GN=SEPT7 PE=1 SV=1	45099	0.0233333	0.0233333
sp|Q96LI6|HSFY1_HUMAN	HSFY1	Heat shock transcription factor, Y-linked OS=Homo sapiens GN=HSFY1 PE=1 SV=1	45250	0.0233333	0.0233333
tr|A0A0C4DG44|A0A0C4DG44_HUMAN	HTRA2	Serine protease HTRA2, mitochondrial (Fragment) OS=Homo sapiens GN=HTRA2 PE=4 SV=1	45142	0.0233333	0.0233333
sp|Q8TDI0|CHD5_HUMAN	CHD5	Chromodomain-helicase-DNA-binding protein 5 OS=Homo sapiens GN=CHD5 PE=1 SV=1	224506	0.0233333	0.00666667
tr|E7EPG1|E7EPG1_HUMAN	MMRN1	Multimerin-1 OS=Homo sapiens GN=MMRN1 PE=1 SV=1	111709	0.02	0.01
sp|Q07954|LRP1_HUMAN	LRP1	Prolow-density lipoprotein receptor-related protein 1 OS=Homo sapiens GN=LRP1 PE=1 SV=2	523150	0.02	0.0057735
tr|A0A087WYS1|A0A087WYS1_HUMAN	UGP2	UTP--glucose-1-phosphate uridylyltransferase OS=Homo sapiens GN=UGP2 PE=1 SV=1	57103	0.02	0.02
tr|A0A087WU72|A0A087WU72_HUMAN	SSC5D	Soluble scavenger receptor cysteine-rich domain-containing protein SSC5D OS=Homo sapiens GN=SSC5D PE=1 SV=1	103206	0.02	0.02
sp|Q9UQM7-2|KCC2A_HUMAN	CAMK2A	Calcium/calmodulin-dependent protein kinase type II subunit alpha OS=Homo sapiens GN=CAMK2A	55855	0.02	0.02
sp|Q8NI35|INADL_HUMAN	INADL	InaD-like protein OS=Homo sapiens GN=INADL PE=1 SV=3	197046	0.02	0
sp|Q9Y5C1|ANGL3_HUMAN	ANGPTL3	Angiopoietin-related protein 3 OS=Homo sapiens GN=ANGPTL3 PE=1 SV=1	53832	0.02	0.02
sp|P55060-3|XPO2_HUMAN	CSE1L	Exportin-2 OS=Homo sapiens GN=CSE1L	108507	0.02	0.01
tr|A0A0A0MSA7|A0A0A0MSA7_HUMAN	EIF4G3	Eukaryotic translation initiation factor 4 gamma 3 OS=Homo sapiens GN=EIF4G3 PE=1 SV=1	181640	0.02	0
sp|Q9Y251-2|HPSE_HUMAN	HPSE	Heparanase OS=Homo sapiens GN=HPSE	54870	0.02	0.02
tr|F2Z2J7|F2Z2J7_HUMAN	TTLL7	Tubulin polyglutamylase TTLL7 OS=Homo sapiens GN=TTLL7 PE=4 SV=1	55925	0.02	0.02
sp|Q9BYX2-2|TBD2A_HUMAN	TBC1D2	TBC1 domain family member 2A OS=Homo sapiens GN=TBC1D2	104953	0.02	0.01
sp|Q16322|KCA10_HUMAN	KCNA10	Potassium voltage-gated channel subfamily A member 10 OS=Homo sapiens GN=KCNA10 PE=1 SV=2	58147	0.02	0.02
sp|Q9NSD9-2|SYFB_HUMAN	FARSB	Phenylalanine--tRNA ligase beta subunit OS=Homo sapiens GN=FARSB	55339	0.02	0.02
tr|A1BQX2|A1BQX2_HUMAN	MARVELD2	MARVEL domain-containing protein 2 OS=Homo sapiens GN=MARVELD2 PE=1 SV=1	51431	0.02	0.02
sp|P19367-2|HXK1_HUMAN	HK1	Hexokinase-1 OS=Homo sapiens GN=HK1	103390	0.02	0.02
sp|Q8N7P1-2|PLD5_HUMAN	PLD5	Inactive phospholipase D5 OS=Homo sapiens GN=PLD5	51219	0.02	0.02
sp|Q5T7N2|LITD1_HUMAN	L1TD1	LINE-1 type transposase domain-containing protein 1 OS=Homo sapiens GN=L1TD1 PE=1 SV=1	99245	0.02	0.01
sp|P0CI25|TRI49_HUMAN	TRIM49	Tripartite motif-containing protein 49 OS=Homo sapiens GN=TRIM49 PE=2 SV=1	54165	0.02	0.02
sp|P54868-2|HMCS2_HUMAN	HMGCS2	Hydroxymethylglutaryl-CoA synthase, mitochondrial OS=Homo sapiens GN=HMGCS2	52904	0.02	0.02
tr|A0A087WSV6|A0A087WSV6_HUMAN	LILRB1	Leukocyte immunoglobulin-like receptor subfamily B member 1 OS=Homo sapiens GN=LILRB1 PE=1 SV=1	71630	0.0166667	0.0166667
tr|A0A087WVQ6|A0A087WVQ6_HUMAN	CLTC	Clathrin heavy chain 1 OS=Homo sapiens GN=CLTC PE=1 SV=1	193703	0.0166667	0.00881917
tr|J3KMX3|J3KMX3_HUMAN	AFP	Alpha-fetoprotein OS=Homo sapiens GN=AFP PE=1 SV=1	72286	0.0166667	0.0166667
sp|Q8WWW8-2|GAB3_HUMAN	GAB3	GRB2-associated-binding protein 3 OS=Homo sapiens GN=GAB3	66303	0.0166667	0.0166667
tr|H0Y4R5|H0Y4R5_HUMAN	TMEM201	Transmembrane protein 201 (Fragment) OS=Homo sapiens GN=TMEM201 PE=1 SV=1	60658	0.0166667	0.0166667
tr|H0YB09|H0YB09_HUMAN	C14orf159	UPF0317 protein C14orf159, mitochondrial (Fragment) OS=Homo sapiens GN=C14orf159 PE=1 SV=1	61565	0.0166667	0.0166667
tr|Q5JX83|Q5JX83_HUMAN	HSPA12B	Heat shock 70 kDa protein 12B OS=Homo sapiens GN=HSPA12B PE=1 SV=2	67388	0.0166667	0.0166667
sp|O96013|PAK4_HUMAN	PAK4	Serine/threonine-protein kinase PAK 4 OS=Homo sapiens GN=PAK4 PE=1 SV=1	64317	0.0166667	0.0166667
tr|B1AQ74|B1AQ74_HUMAN	CXorf57	Uncharacterized protein CXorf57 (Fragment) OS=Homo sapiens GN=CXorf57 PE=1 SV=1	65552	0.0166667	0.0166667
sp|Q8NDA8-2|MROH1_HUMAN	MROH1	Maestro heat-like repeat-containing protein family member 1 OS=Homo sapiens GN=MROH1	128765	0.0166667	0.0166667
sp|O15020-2|SPTN2_HUMAN	SPTBN2	Spectrin beta chain, non-erythrocytic 2 OS=Homo sapiens GN=SPTBN2	269739	0.0133333	0.0133333
sp|P14625|ENPL_HUMAN	HSP90B1	Endoplasmin OS=Homo sapiens GN=HSP90B1 PE=1 SV=1	92696	0.0133333	0.0133333
sp|P35555|FBN1_HUMAN	FBN1	Fibrillin-1 OS=Homo sapiens GN=FBN1 PE=1 SV=3	332664	0.0133333	0.00881917
tr|E9PF17|E9PF17_HUMAN	VCAN	Versican core protein OS=Homo sapiens GN=VCAN PE=1 SV=2	178487	0.0133333	0.0133333
sp|P14780|MMP9_HUMAN	MMP9	Matrix metalloproteinase-9 OS=Homo sapiens GN=MMP9 PE=1 SV=3	79492	0.0133333	0.0133333
sp|Q8NBP7|PCSK9_HUMAN	PCSK9	Proprotein convertase subtilisin/kexin type 9 OS=Homo sapiens GN=PCSK9 PE=1 SV=3	75722	0.0133333	0.0133333
sp|Q6P995|F171B_HUMAN	FAM171B	Protein FAM171B OS=Homo sapiens GN=FAM171B PE=2 SV=3	92523	0.0133333	0.0133333
tr|B7ZAV2|B7ZAV2_HUMAN	NUP214	Nuclear pore complex protein Nup214 OS=Homo sapiens GN=NUP214 PE=1 SV=1	88034	0.0133333	0.0133333
tr|E7ERW8|E7ERW8_HUMAN	DIAPH1	Protein diaphanous homolog 1 OS=Homo sapiens GN=DIAPH1 PE=1 SV=1	135945	0.0133333	0.00666667
tr|B1ALK7|B1ALK7_HUMAN	ARHGEF7	Rho guanine nucleotide exchange factor 7 OS=Homo sapiens GN=ARHGEF7 PE=1 SV=1	80352	0.0133333	0.0133333
sp|Q17RB8-2|LONF1_HUMAN	LONRF1	LON peptidase N-terminal domain and RING finger protein 1 OS=Homo sapiens GN=LONRF1	87186	0.0133333	0.0133333
tr|B4DYV8|B4DYV8_HUMAN	ROBO4	Roundabout homolog 4 OS=Homo sapiens GN=ROBO4 PE=1 SV=1	93040	0.0133333	0.0133333
sp|P11217-2|PYGM_HUMAN	PYGM	Glycogen phosphorylase, muscle form OS=Homo sapiens GN=PYGM	87604	0.0133333	0.0133333
sp|Q6XPR3|RPTN_HUMAN	RPTN	Repetin OS=Homo sapiens GN=RPTN PE=1 SV=1	91304	0.0133333	0.0133333
sp|O60347|TBC12_HUMAN	TBC1D12	TBC1 domain family member 12 OS=Homo sapiens GN=TBC1D12 PE=1 SV=3	86370	0.0133333	0.0133333
tr|B1ALD9|B1ALD9_HUMAN	POSTN	Periostin OS=Homo sapiens GN=POSTN PE=1 SV=1	90714	0.0133333	0.0133333
sp|Q68DL7|CR063_HUMAN	C18orf63	Uncharacterized protein C18orf63 OS=Homo sapiens GN=C18orf63 PE=2 SV=2	78037	0.0133333	0.0133333
sp|P19338|NUCL_HUMAN	NCL	Nucleolin OS=Homo sapiens GN=NCL PE=1 SV=3	76625	0.0133333	0.0133333
sp|Q5T197-2|DCST1_HUMAN	DCST1	DC-STAMP domain-containing protein 1 OS=Homo sapiens GN=DCST1	76771	0.0133333	0.0133333
sp|Q9NS87-2|KIF15_HUMAN	KIF15	Kinesin-like protein KIF15 OS=Homo sapiens GN=KIF15	150489	0.0133333	0.0133333
sp|Q96M89|CC138_HUMAN	CCDC138	Coiled-coil domain-containing protein 138 OS=Homo sapiens GN=CCDC138 PE=1 SV=1	76912	0.0133333	0.0133333
sp|P14543-2|NID1_HUMAN	NID1	Nidogen-1 OS=Homo sapiens GN=NID1	123765	0.01	0.01
sp|P08514-2|ITA2B_HUMAN	ITGA2B	Integrin alpha-IIb OS=Homo sapiens GN=ITGA2B	110645	0.01	0.01
sp|Q6P2Q9|PRP8_HUMAN	PRPF8	Pre-mRNA-processing-splicing factor 8 OS=Homo sapiens GN=PRPF8 PE=1 SV=2	274738	0.01	0.0057735
tr|C9JZR2|C9JZR2_HUMAN	CTNND1	Catenin delta-1 OS=Homo sapiens GN=CTNND1 PE=1 SV=2	105354	0.01	0.01
tr|A0A0A0MR66|A0A0A0MR66_HUMAN	RBM10	RNA binding motif protein 10, isoform CRA_d OS=Homo sapiens GN=RBM10 PE=1 SV=1	110641	0.01	0.01
tr|H0Y6H4|H0Y6H4_HUMAN	TPO	Thyroid peroxidase (Fragment) OS=Homo sapiens GN=TPO PE=1 SV=1	96643	0.01	0.01
sp|P13639|EF2_HUMAN	EEF2	Elongation factor 2 OS=Homo sapiens GN=EEF2 PE=1 SV=4	96246	0.01	0.01
tr|A0A087X2A7|A0A087X2A7_HUMAN	FAM184A	Protein FAM184A OS=Homo sapiens GN=FAM184A PE=1 SV=1	128643	0.01	0.01
sp|Q14789-2|GOGB1_HUMAN	GOLGB1	Golgin subfamily B member 1 OS=Homo sapiens GN=GOLGB1	378333	0.01	0.0057735
sp|Q14697-2|GANAB_HUMAN	GANAB	Neutral alpha-glucosidase AB OS=Homo sapiens GN=GANAB	109825	0.01	0.01
sp|Q9H2K8|TAOK3_HUMAN	TAOK3	Serine/threonine-protein kinase TAO3 OS=Homo sapiens GN=TAOK3 PE=1 SV=2	105796	0.01	0.01
sp|Q14966-4|ZN638_HUMAN	ZNF638	Zinc finger protein 638 OS=Homo sapiens GN=ZNF638	129378	0.01	0.01
sp|Q8NEM8-4|CBPC3_HUMAN	AGBL3	Cytosolic carboxypeptidase 3 OS=Homo sapiens GN=AGBL3	108063	0.01	0.01
sp|Q86VD1-2|MORC1_HUMAN	MORC1	MORC family CW-type zinc finger protein 1 OS=Homo sapiens GN=MORC1	111853	0.01	0.01
sp|Q07075|AMPE_HUMAN	ENPEP	Glutamyl aminopeptidase OS=Homo sapiens GN=ENPEP PE=1 SV=3	109689	0.01	0.01
sp|Q96M69|LRGUK_HUMAN	LRGUK	Leucine-rich repeat and guanylate kinase domain-containing protein OS=Homo sapiens GN=LRGUK PE=2 SV=1	94415	0.01	0.01
sp|Q13873|BMPR2_HUMAN	BMPR2	Bone morphogenetic protein receptor type-2 OS=Homo sapiens GN=BMPR2 PE=1 SV=2	116440	0.01	0.01
sp|Q9Y490|TLN1_HUMAN	TLN1	Talin-1 OS=Homo sapiens GN=TLN1 PE=1 SV=3	271766	0.00666667	0.00666667
tr|E7ENL6|E7ENL6_HUMAN	COL6A3	Collagen alpha-3(VI) chain OS=Homo sapiens GN=COL6A3 PE=1 SV=2	279429	0.00666667	0.00666667
sp|Q8TE73|DYH5_HUMAN	DNAH5	Dynein heavy chain 5, axonemal OS=Homo sapiens GN=DNAH5 PE=1 SV=3	532504	0.00666667	0.00333333
tr|G3V2U4|G3V2U4_HUMAN	UNC79	Protein unc-79 homolog OS=Homo sapiens GN=UNC79 PE=4 SV=1	295158	0.00666667	0.00333333
sp|Q8IZF0|NALCN_HUMAN	NALCN	Sodium leak channel non-selective protein OS=Homo sapiens GN=NALCN PE=1 SV=1	202196	0.00666667	0.00666667
tr|E7EV71|E7EV71_HUMAN	LTBP1	Latent-transforming growth factor beta-binding protein 1 OS=Homo sapiens GN=LTBP1 PE=1 SV=2	155918	0.00666667	0.00666667
sp|Q8IZX4|TAF1L_HUMAN	TAF1L	Transcription initiation factor TFIID subunit 1-like OS=Homo sapiens GN=TAF1L PE=1 SV=1	208711	0.00666667	0.00666667
sp|Q6ZT12-4|UBR3_HUMAN	UBR3	E3 ubiquitin-protein ligase UBR3 OS=Homo sapiens GN=UBR3	219537	0.00666667	0.00333333
sp|Q6PL18|ATAD2_HUMAN	ATAD2	ATPase family AAA domain-containing protein 2 OS=Homo sapiens GN=ATAD2 PE=1 SV=1	159825	0.00666667	0.00666667
sp|P02458-1|CO2A1_HUMAN	COL2A1	Collagen alpha-1(II) chain OS=Homo sapiens GN=COL2A1	134820	0.00666667	0.00666667
tr|A0A0A0MRF6|A0A0A0MRF6_HUMAN	AKAP9	A-kinase anchor protein 9 OS=Homo sapiens GN=AKAP9 PE=1 SV=1	455552	0.00666667	0.00666667
sp|Q5T1H1-1|EYS_HUMAN	EYS	Protein eyes shut homolog OS=Homo sapiens GN=EYS	360885	0.00666667	0.00333333
tr|J3KQ66|J3KQ66_HUMAN	RELN	Reelin OS=Homo sapiens GN=RELN PE=1 SV=1	395028	0.00333333	0.00333333
tr|J3QSU6|J3QSU6_HUMAN	TNC	Tenascin OS=Homo sapiens GN=TNC PE=1 SV=1	226357	0.00333333	0.00333333
sp|Q8TD26|CHD6_HUMAN	CHD6	Chromodomain-helicase-DNA-binding protein 6 OS=Homo sapiens GN=CHD6 PE=1 SV=4	308071	0.00333333	0.00333333
sp|Q96JB1-2|DYH8_HUMAN	DNAH8	Dynein heavy chain 8, axonemal OS=Homo sapiens GN=DNAH8	513657	0.00333333	0.00333333
sp|Q9H254|SPTN4_HUMAN	SPTBN4	Spectrin beta chain, non-erythrocytic 4 OS=Homo sapiens GN=SPTBN4 PE=1 SV=2	290005	0.00333333	0.00333333
tr|J3KN16|J3KN16_HUMAN	KIAA0368	Proteasome-associated protein ECM29 homolog OS=Homo sapiens GN=KIAA0368 PE=1 SV=1	225491	0.00333333	0.00333333
sp|O15230|LAMA5_HUMAN	LAMA5	Laminin subunit alpha-5 OS=Homo sapiens GN=LAMA5 PE=1 SV=8	412023	0.00333333	0.00333333
tr|A0A087WUQ6|A0A087WUQ6_HUMAN	GPX1	Glutathione peroxidase OS=Homo sapiens GN=GPX1 PE=1 SV=1	22209	0	0
tr|K7ELL7|K7ELL7_HUMAN	PRKCSH	Glucosidase 2 subunit beta OS=Homo sapiens GN=PRKCSH PE=1 SV=1	61124	0	0
tr|F5H274|F5H274_HUMAN	NLRC5	Protein NLRC5 (Fragment) OS=Homo sapiens GN=NLRC5 PE=1 SV=1	8699	0	0
tr|E7EWP2|E7EWP2_HUMAN	TRIO	Triple functional domain protein OS=Homo sapiens GN=TRIO PE=1 SV=2	264855	0	0
tr|R4GN36|R4GN36_HUMAN	PPFIA3	Liprin-alpha-3 OS=Homo sapiens GN=PPFIA3 PE=1 SV=1	74445	0	0
sp|P46939-2|UTRO_HUMAN	UTRN	Utrophin OS=Homo sapiens GN=UTRN	397061	0	0
tr|E5RI56|E5RI56_HUMAN	tr|E5RI56|E5RI56_HUMAN	Uncharacterized protein (Fragment) OS=Homo sapiens PE=1 SV=1	10378	0	0
tr|A0A0C4DGG9|A0A0C4DGG9_HUMAN	CHD4	Chromodomain-helicase-DNA-binding protein 4 OS=Homo sapiens GN=CHD4 PE=4 SV=1	221933	0	0
tr|H0Y8P3|H0Y8P3_HUMAN	LIMCH1	LIM and calponin homology domains-containing protein 1 (Fragment) OS=Homo sapiens GN=LIMCH1 PE=1 SV=1	104237	0	0
sp|P50570-2|DYN2_HUMAN	DNM2	Dynamin-2 OS=Homo sapiens GN=DNM2	97933	0	0
tr|Q5VZW6|Q5VZW6_HUMAN	AGTPBP1	Cytosolic carboxypeptidase 1 OS=Homo sapiens GN=AGTPBP1 PE=1 SV=1	20762	0	0
tr|D6R956|D6R956_HUMAN	UCHL1	Ubiquitin carboxyl-terminal hydrolase OS=Homo sapiens GN=UCHL1 PE=1 SV=1	27108	0	0
tr|A6NNI4|A6NNI4_HUMAN	CD9	Tetraspanin OS=Homo sapiens GN=CD9 PE=1 SV=1	18265	0	0
tr|D6RBW0|D6RBW0_HUMAN	CENPE	Kinesin-like protein (Fragment) OS=Homo sapiens GN=CENPE PE=1 SV=1	130890	0	0
