# Supplementary material for: Extracellular vesicles are rapidly purified from human plasma by PRotein Organic Solvent PRecipitation (PROSPR)
Source: Sci Rep. 2015 Sep 30;5:14664. doi: 10.1038/srep14664 (PMC4588595; doi:10.1038/srep14664)
Supplement: Supplementary Dataset S2 [file srep14664-s4.xls]

## Sheet: Chloroform
		Extracellular vesicles are rapidly purified from human plasma by PRotein Organic Solvent PRecipitation (PROSPR)
		Xavier Gallart-Palau, Aida Serra, Andrew See Weng Wong, Sara Sandin, Mitchell K.P. Lai, Christopher P. Chen, Oi Lian Kon, Siu Kwan Sze
Supplementary Data Set 2: LC-MS/MS data set containing the list of proteins identified by chloroform-based PROSPR during the method opimization process .
Accession	GS	Name
P02768	ALB	ALBU_HUMAN Serum albumin OS=Homo sapiens GN=ALB PE=1 SV=2
P01024	C3	CO3_HUMAN Complement C3 OS=Homo sapiens GN=C3 PE=1 SV=2
P01023	A2M	A2MG_HUMAN Alpha-2-macroglobulin OS=Homo sapiens GN=A2M PE=1 SV=3
P02787	TF	TRFE_HUMAN Serotransferrin OS=Homo sapiens GN=TF PE=1 SV=3
P01009	SERPINA1	A1AT_HUMAN Alpha-1-antitrypsin OS=Homo sapiens GN=SERPINA1 PE=1 SV=3
P04114	APOB	APOB_HUMAN Apolipoprotein B-100 OS=Homo sapiens GN=APOB PE=1 SV=2
P04264	KRT1	K2C1_HUMAN Keratin, type II cytoskeletal 1 OS=Homo sapiens GN=KRT1 PE=1 SV=6
P01857	IGHG1	IGHG1_HUMAN Ig gamma-1 chain C region OS=Homo sapiens GN=IGHG1 PE=1 SV=1
P01859	IGHG2	IGHG2_HUMAN Ig gamma-2 chain C region OS=Homo sapiens GN=IGHG2 PE=1 SV=2
P00738	HP	HPT_HUMAN Haptoglobin OS=Homo sapiens GN=HP PE=1 SV=1
P13645	KRT10	K1C10_HUMAN Keratin, type I cytoskeletal 10 OS=Homo sapiens GN=KRT10 PE=1 SV=6
P01834	IGKC	IGKC_HUMAN Ig kappa chain C region OS=Homo sapiens GN=IGKC PE=1 SV=1
P0C0L4	C4A	CO4A_HUMAN Complement C4-A OS=Homo sapiens GN=C4A PE=1 SV=2
P02675	FGB	FIBB_HUMAN Fibrinogen beta chain OS=Homo sapiens GN=FGB PE=1 SV=2
P35908	KRT2	K22E_HUMAN Keratin, type II cytoskeletal 2 epidermal OS=Homo sapiens GN=KRT2 PE=1 SV=2
P01860	IGHG3	IGHG3_HUMAN Ig gamma-3 chain C region OS=Homo sapiens GN=IGHG3 PE=1 SV=2
P00450	CP	CERU_HUMAN Ceruloplasmin OS=Homo sapiens GN=CP PE=1 SV=1
P01871	IGHM	IGHM_HUMAN Ig mu chain C region OS=Homo sapiens GN=IGHM PE=1 SV=3
P02647	APOA1	APOA1_HUMAN Apolipoprotein A-I OS=Homo sapiens GN=APOA1 PE=1 SV=1
P35527	KRT9	K1C9_HUMAN Keratin, type I cytoskeletal 9 OS=Homo sapiens GN=KRT9 PE=1 SV=3
G3V5I3	SERPINA3	G3V5I3_HUMAN Alpha-1-antichymotrypsin OS=Homo sapiens GN=SERPINA3 PE=3 SV=1
P68871	HBB	HBB_HUMAN Hemoglobin subunit beta OS=Homo sapiens GN=HBB PE=1 SV=2
C9JC84	FGG	C9JC84_HUMAN Fibrinogen gamma chain OS=Homo sapiens GN=FGG PE=2 SV=1
P02671	FGA	FIBA_HUMAN Fibrinogen alpha chain OS=Homo sapiens GN=FGA PE=1 SV=2
P00739	HPR	HPTR_HUMAN Haptoglobin-related protein OS=Homo sapiens GN=HPR PE=1 SV=2
Q5T985	ITIH2	Q5T985_HUMAN Inter-alpha-trypsin inhibitor heavy chain H2 OS=Homo sapiens GN=ITIH2 PE=2 SV=1
B7ZKJ8	ITIH4	B7ZKJ8_HUMAN 35 kDa inter-alpha-trypsin inhibitor heavy chain H4 OS=Homo sapiens GN=ITIH4 PE=2 SV=1
P01876	IGHA1	IGHA1_HUMAN Ig alpha-1 chain C region OS=Homo sapiens GN=IGHA1 PE=1 SV=2
B4E1F0	SERPING1	B4E1F0_HUMAN Plasma protease C1 inhibitor OS=Homo sapiens GN=SERPING1 PE=2 SV=1
P14136	GFAP	GFAP_HUMAN Glial fibrillary acidic protein OS=Homo sapiens GN=GFAP PE=1 SV=1
P01861	IGHG4	IGHG4_HUMAN Ig gamma-4 chain C region OS=Homo sapiens GN=IGHG4 PE=1 SV=1
P01008	SERPINC1	ANT3_HUMAN Antithrombin-III OS=Homo sapiens GN=SERPINC1 PE=1 SV=1
P01877	IGHA2	IGHA2_HUMAN Ig alpha-2 chain C region OS=Homo sapiens GN=IGHA2 PE=1 SV=3
P01620	P01620	KV302_HUMAN Ig kappa chain V-III region SIE OS=Homo sapiens PE=1 SV=1
P19827	ITIH1	ITIH1_HUMAN Inter-alpha-trypsin inhibitor heavy chain H1 OS=Homo sapiens GN=ITIH1 PE=1 SV=3
P0CF74	IGLC6	LAC6_HUMAN Ig lambda-6 chain C region OS=Homo sapiens GN=IGLC6 PE=4 SV=1
P62736	ACTA2	ACTA_HUMAN Actin, aortic smooth muscle OS=Homo sapiens GN=ACTA2 PE=1 SV=1
P02763	ORM1	A1AG1_HUMAN Alpha-1-acid glycoprotein 1 OS=Homo sapiens GN=ORM1 PE=1 SV=1
P02533	KRT14	K1C14_HUMAN Keratin, type I cytoskeletal 14 OS=Homo sapiens GN=KRT14 PE=1 SV=4
P69905	HBA1	HBA_HUMAN Hemoglobin subunit alpha OS=Homo sapiens GN=HBA1 PE=1 SV=2
P60709	ACTB	ACTB_HUMAN Actin, cytoplasmic 1 OS=Homo sapiens GN=ACTB PE=1 SV=1
F8W7G7	FN1	F8W7G7_HUMAN Ugl-Y3 OS=Homo sapiens GN=FN1 PE=2 SV=1
P01042-2	KNG1	KNG1_HUMAN Isoform LMW of Kininogen-1 OS=Homo sapiens GN=KNG1
P08603	CFH	CFAH_HUMAN Complement factor H OS=Homo sapiens GN=CFH PE=1 SV=4
B0YJC4	VIM	B0YJC4_HUMAN Vimentin OS=Homo sapiens GN=VIM PE=2 SV=1
P13647	KRT5	K2C5_HUMAN Keratin, type II cytoskeletal 5 OS=Homo sapiens GN=KRT5 PE=1 SV=3
D6RF35	GC	D6RF35_HUMAN Vitamin D-binding protein OS=Homo sapiens GN=GC PE=2 SV=1
K7ERE3	KRT13	K7ERE3_HUMAN Keratin, type I cytoskeletal 13 OS=Homo sapiens GN=KRT13 PE=2 SV=1
C9JV77	AHSG	C9JV77_HUMAN Alpha-2-HS-glycoprotein OS=Homo sapiens GN=AHSG PE=2 SV=1
P01625	P01625	KV402_HUMAN Ig kappa chain V-IV region Len OS=Homo sapiens PE=1 SV=2
P20742	PZP	PZP_HUMAN Pregnancy zone protein OS=Homo sapiens GN=PZP PE=1 SV=4
P04259	KRT6B	K2C6B_HUMAN Keratin, type II cytoskeletal 6B OS=Homo sapiens GN=KRT6B PE=1 SV=5
P06727	APOA4	APOA4_HUMAN Apolipoprotein A-IV OS=Homo sapiens GN=APOA4 PE=1 SV=3
P02790	HPX	HEMO_HUMAN Hemopexin OS=Homo sapiens GN=HPX PE=1 SV=2
P10909	CLU	CLUS_HUMAN Clusterin OS=Homo sapiens GN=CLU PE=1 SV=1
P04406	GAPDH	G3P_HUMAN Glyceraldehyde-3-phosphate dehydrogenase OS=Homo sapiens GN=GAPDH PE=1 SV=3
P01766	P01766	HV305_HUMAN Ig heavy chain V-III region BRO OS=Homo sapiens PE=1 SV=1
B4E1Z4	CFB	B4E1Z4_HUMAN Complement factor B OS=Homo sapiens GN=CFB PE=2 SV=1
B9A064	IGLL5	IGLL5_HUMAN Immunoglobulin lambda-like polypeptide 5 OS=Homo sapiens GN=IGLL5 PE=2 SV=2
H7BYR8	MBP	H7BYR8_HUMAN Myelin basic protein OS=Homo sapiens GN=MBP PE=2 SV=1
P01593	P01593	KV101_HUMAN Ig kappa chain V-I region AG OS=Homo sapiens PE=1 SV=1
P08779	KRT16	K1C16_HUMAN Keratin, type I cytoskeletal 16 OS=Homo sapiens GN=KRT16 PE=1 SV=4
Q7Z794	KRT77	K2C1B_HUMAN Keratin, type II cytoskeletal 1b OS=Homo sapiens GN=KRT77 PE=2 SV=3
P02538	KRT6A	K2C6A_HUMAN Keratin, type II cytoskeletal 6A OS=Homo sapiens GN=KRT6A PE=1 SV=3
P02766	TTR	TTHY_HUMAN Transthyretin OS=Homo sapiens GN=TTR PE=1 SV=1
P80748	P80748	LV302_HUMAN Ig lambda chain V-III region LOI OS=Homo sapiens PE=1 SV=1
B0YIW2	APOC3	B0YIW2_HUMAN Apolipoprotein C-III OS=Homo sapiens GN=APOC3 PE=2 SV=1
Q562R1	ACTBL2	ACTBL_HUMAN Beta-actin-like protein 2 OS=Homo sapiens GN=ACTBL2 PE=1 SV=2
P00747	PLG	PLMN_HUMAN Plasminogen OS=Homo sapiens GN=PLG PE=1 SV=2
P06331	P06331	HV209_HUMAN Ig heavy chain V-II region ARH-77 OS=Homo sapiens PE=4 SV=1
F5GWP8	JUP	F5GWP8_HUMAN Junction plakoglobin OS=Homo sapiens GN=JUP PE=2 SV=1
E9PIT3	F2	E9PIT3_HUMAN Thrombin light chain OS=Homo sapiens GN=F2 PE=2 SV=1
H0Y8D1	PRSS1	H0Y8D1_HUMAN Trypsin-1 (Fragment) OS=Homo sapiens GN=PRSS1 PE=2 SV=1
F5H8K9	KRT4	F5H8K9_HUMAN Keratin, type II cytoskeletal 4 OS=Homo sapiens GN=KRT4 PE=2 SV=1
P01614	P01614	KV201_HUMAN Ig kappa chain V-II region Cum OS=Homo sapiens PE=1 SV=1
P02649	APOE	APOE_HUMAN Apolipoprotein E OS=Homo sapiens GN=APOE PE=1 SV=1
P19012	KRT15	K1C15_HUMAN Keratin, type I cytoskeletal 15 OS=Homo sapiens GN=KRT15 PE=1 SV=3
P01765	P01765	HV304_HUMAN Ig heavy chain V-III region TIL OS=Homo sapiens PE=1 SV=1
B1AN99	PRSS3	B1AN99_HUMAN Trypsin-3 (Fragment) OS=Homo sapiens GN=PRSS3 PE=2 SV=1
P04196	HRG	HRG_HUMAN Histidine-rich glycoprotein OS=Homo sapiens GN=HRG PE=1 SV=1
P01598	P01598	KV106_HUMAN Ig kappa chain V-I region EU OS=Homo sapiens PE=1 SV=1
P01764	P01764	HV303_HUMAN Ig heavy chain V-III region VH26 OS=Homo sapiens PE=1 SV=1
P04003	C4BPA	C4BPA_HUMAN C4b-binding protein alpha chain OS=Homo sapiens GN=C4BPA PE=1 SV=2
C9JF17	APOD	C9JF17_HUMAN Apolipoprotein D (Fragment) OS=Homo sapiens GN=APOD PE=2 SV=1
P05546	SERPIND1	HEP2_HUMAN Heparin cofactor 2 OS=Homo sapiens GN=SERPIND1 PE=1 SV=3
P02652	APOA2	APOA2_HUMAN Apolipoprotein A-II OS=Homo sapiens GN=APOA2 PE=1 SV=1
P04217	A1BG	A1BG_HUMAN Alpha-1B-glycoprotein OS=Homo sapiens GN=A1BG PE=1 SV=4
U3KQK0	HIST1H2BN	U3KQK0_HUMAN Histone 1, H2bn, isoform CRA_b OS=Homo sapiens GN=HIST1H2BN PE=4 SV=1
P80723	BASP1	BASP1_HUMAN Brain acid soluble protein 1 OS=Homo sapiens GN=BASP1 PE=1 SV=2
K7EK77	ATP5A1	K7EK77_HUMAN ATP synthase subunit alpha, mitochondrial (Fragment) OS=Homo sapiens GN=ATP5A1 PE=2 SV=1
P02748	C9	CO9_HUMAN Complement component C9 OS=Homo sapiens GN=C9 PE=1 SV=2
F8WCZ6	C1S	F8WCZ6_HUMAN Complement C1s subcomponent OS=Homo sapiens GN=C1S PE=2 SV=1
P01700	P01700	LV102_HUMAN Ig lambda chain V-I region HA OS=Homo sapiens PE=1 SV=1
F5H5D3	TUBA1C	F5H5D3_HUMAN Tubulin alpha-1C chain OS=Homo sapiens GN=TUBA1C PE=2 SV=1
P05787	KRT8	K2C8_HUMAN Keratin, type II cytoskeletal 8 OS=Homo sapiens GN=KRT8 PE=1 SV=7
P02743	APCS	SAMP_HUMAN Serum amyloid P-component OS=Homo sapiens GN=APCS PE=1 SV=2
G3V461	CKB	G3V461_HUMAN Creatine kinase B-type (Fragment) OS=Homo sapiens GN=CKB PE=2 SV=1
P01781	P01781	HV320_HUMAN Ig heavy chain V-III region GAL OS=Homo sapiens PE=1 SV=1
P02750	LRG1	A2GL_HUMAN Leucine-rich alpha-2-glycoprotein OS=Homo sapiens GN=LRG1 PE=1 SV=2
P0C0S5	H2AFZ	H2AZ_HUMAN Histone H2A.Z OS=Homo sapiens GN=H2AFZ PE=1 SV=2
P19652	ORM2	A1AG2_HUMAN Alpha-1-acid glycoprotein 2 OS=Homo sapiens GN=ORM2 PE=1 SV=2
P07196	NEFL	NFL_HUMAN Neurofilament light polypeptide OS=Homo sapiens GN=NEFL PE=1 SV=3
P04433	P04433	KV309_HUMAN Ig kappa chain V-III region VG (Fragment) OS=Homo sapiens PE=1 SV=1
E9PNE6	HSPA8	E9PNE6_HUMAN Heat shock cognate 71 kDa protein OS=Homo sapiens GN=HSPA8 PE=2 SV=1
P04004	VTN	VTNC_HUMAN Vitronectin OS=Homo sapiens GN=VTN PE=1 SV=1
P01762	P01762	HV301_HUMAN Ig heavy chain V-III region TRO OS=Homo sapiens PE=1 SV=1
P08185	SERPINA6	CBG_HUMAN Corticosteroid-binding globulin OS=Homo sapiens GN=SERPINA6 PE=1 SV=1
P17066	HSPA6	HSP76_HUMAN Heat shock 70 kDa protein 6 OS=Homo sapiens GN=HSPA6 PE=1 SV=2
P22792	CPN2	CPN2_HUMAN Carboxypeptidase N subunit 2 OS=Homo sapiens GN=CPN2 PE=1 SV=3
K7EM90	ENO1	K7EM90_HUMAN Enolase (Fragment) OS=Homo sapiens GN=ENO1 PE=2 SV=1
P01605	P01605	KV113_HUMAN Ig kappa chain V-I region Lay OS=Homo sapiens PE=1 SV=1
Q6IPU0	CENPP	CENPP_HUMAN Centromere protein P OS=Homo sapiens GN=CENPP PE=1 SV=1
Q16352	INA	AINX_HUMAN Alpha-internexin OS=Homo sapiens GN=INA PE=1 SV=2
D6R934	C1QB	D6R934_HUMAN Complement C1q subcomponent subunit B OS=Homo sapiens GN=C1QB PE=2 SV=1
J3QST3	KRT3	J3QST3_HUMAN Keratin, type II cytoskeletal 3 OS=Homo sapiens GN=KRT3 PE=2 SV=1
P81605	DCD	DCD_HUMAN Dermcidin OS=Homo sapiens GN=DCD PE=1 SV=2
Q06033	ITIH3	ITIH3_HUMAN Inter-alpha-trypsin inhibitor heavy chain H3 OS=Homo sapiens GN=ITIH3 PE=1 SV=2
P01621	P01621	KV303_HUMAN Ig kappa chain V-III region NG9 (Fragment) OS=Homo sapiens PE=1 SV=1
P62805	HIST1H4A	H4_HUMAN Histone H4 OS=Homo sapiens GN=HIST1H4A PE=1 SV=2
P01019	AGT	ANGT_HUMAN Angiotensinogen OS=Homo sapiens GN=AGT PE=1 SV=1
F8WE04	HSPB1	F8WE04_HUMAN Heat shock protein beta-1 OS=Homo sapiens GN=HSPB1 PE=2 SV=1
P01767	P01767	HV306_HUMAN Ig heavy chain V-III region BUT OS=Homo sapiens PE=1 SV=1
H0YCU9	TAGLN	H0YCU9_HUMAN Transgelin (Fragment) OS=Homo sapiens GN=TAGLN PE=4 SV=1
P08727	KRT19	K1C19_HUMAN Keratin, type I cytoskeletal 19 OS=Homo sapiens GN=KRT19 PE=1 SV=4
H0YK48	TPM1	H0YK48_HUMAN Tropomyosin alpha-1 chain OS=Homo sapiens GN=TPM1 PE=2 SV=1
J3KN67	TPM3	J3KN67_HUMAN Tropomyosin alpha-3 chain OS=Homo sapiens GN=TPM3 PE=2 SV=1
F5H1A8	GSN	F5H1A8_HUMAN Gelsolin OS=Homo sapiens GN=GSN PE=2 SV=1
A8MUB1	TUBA4A	A8MUB1_HUMAN Tubulin alpha-4A chain OS=Homo sapiens GN=TUBA4A PE=2 SV=1
P62873	GNB1	GBB1_HUMAN Guanine nucleotide-binding protein G(I)/G(S)/G(T) subunit beta-1 OS=Homo sapiens GN=GNB1 PE=1 SV=3
P01031	C5	CO5_HUMAN Complement C5 OS=Homo sapiens GN=C5 PE=1 SV=4
B4DQI1	C2	B4DQI1_HUMAN Complement C2b fragment OS=Homo sapiens GN=C2 PE=2 SV=1
O75882-2	ATRN	ATRN_HUMAN Isoform 2 of Attractin OS=Homo sapiens GN=ATRN
K7EN66	CNP	K7EN66_HUMAN 2~,3~-cyclic-nucleotide 3~-phosphodiesterase (Fragment) OS=Homo sapiens GN=CNP PE=2 SV=1
S4R3Y4	AMBP	S4R3Y4_HUMAN Protein AMBP OS=Homo sapiens GN=AMBP PE=3 SV=1
G8JL88	APOL1	G8JL88_HUMAN Apolipoprotein L1 OS=Homo sapiens GN=APOL1 PE=2 SV=1
K7EJI9	APOC1	K7EJI9_HUMAN Truncated apolipoprotein C-I OS=Homo sapiens GN=APOC1 PE=2 SV=1
Q9NSB2	KRT84	KRT84_HUMAN Keratin, type II cuticular Hb4 OS=Homo sapiens GN=KRT84 PE=2 SV=2
Q9NSB4	KRT82	KRT82_HUMAN Keratin, type II cuticular Hb2 OS=Homo sapiens GN=KRT82 PE=1 SV=3
P08697	SERPINF2	A2AP_HUMAN Alpha-2-antiplasmin OS=Homo sapiens GN=SERPINF2 PE=1 SV=3
H3BN34	PKM	H3BN34_HUMAN Pyruvate kinase PKM (Fragment) OS=Homo sapiens GN=PKM PE=2 SV=1
Q86YS3	RAB11FIP4	RFIP4_HUMAN Rab11 family-interacting protein 4 OS=Homo sapiens GN=RAB11FIP4 PE=1 SV=1
D6R956	UCHL1	D6R956_HUMAN Ubiquitin carboxyl-terminal hydrolase isozyme L1 OS=Homo sapiens GN=UCHL1 PE=2 SV=1
Q5VY30	RBP4	Q5VY30_HUMAN Plasma retinol-binding protein(1-182) OS=Homo sapiens GN=RBP4 PE=3 SV=1
Q6P163	APOC2	Q6P163_HUMAN APOC2 protein OS=Homo sapiens GN=APOC2 PE=2 SV=1
F5H4W9	PON1	F5H4W9_HUMAN Serum paraoxonase/arylesterase 1 OS=Homo sapiens GN=PON1 PE=2 SV=1
P68371	TUBB4B	TBB4B_HUMAN Tubulin beta-4B chain OS=Homo sapiens GN=TUBB4B PE=1 SV=1
F5H0C8	ENO2	F5H0C8_HUMAN Enolase OS=Homo sapiens GN=ENO2 PE=2 SV=1
P43652	AFM	AFAM_HUMAN Afamin OS=Homo sapiens GN=AFM PE=1 SV=1
P60174	TPI1	TPIS_HUMAN Triosephosphate isomerase OS=Homo sapiens GN=TPI1 PE=1 SV=3
P51884	LUM	LUM_HUMAN Lumican OS=Homo sapiens GN=LUM PE=1 SV=2
E1P506	C6orf163	E1P506_HUMAN Chromosome 6 open reading frame 163, isoform CRA_a OS=Homo sapiens GN=C6orf163 PE=2 SV=1
K7EM20	YWHAE	K7EM20_HUMAN 14-3-3 protein epsilon (Fragment) OS=Homo sapiens GN=YWHAE PE=2 SV=1
H0YI43	MYL6	H0YI43_HUMAN Myosin light polypeptide 6 (Fragment) OS=Homo sapiens GN=MYL6 PE=4 SV=1
P01702	P01702	LV104_HUMAN Ig lambda chain V-I region NIG-64 OS=Homo sapiens PE=1 SV=1
Q86XI8	C19orf68	CS068_HUMAN Uncharacterized protein C19orf68 OS=Homo sapiens GN=C19orf68 PE=1 SV=2
Q4VY19	YWHAB	Q4VY19_HUMAN 14-3-3 protein beta/alpha (Fragment) OS=Homo sapiens GN=YWHAB PE=2 SV=1
Q16555	DPYSL2	DPYL2_HUMAN Dihydropyrimidinase-related protein 2 OS=Homo sapiens GN=DPYSL2 PE=1 SV=1
H0YH81	ATP5B	H0YH81_HUMAN ATP synthase subunit beta (Fragment) OS=Homo sapiens GN=ATP5B PE=3 SV=1
Q08499-12	PDE4D	PDE4D_HUMAN Isoform 12 of cAMP-specific 3~,5~-cyclic phosphodiesterase 4D OS=Homo sapiens GN=PDE4D
H0Y7A0	EMILIN1	H0Y7A0_HUMAN EMILIN-1 (Fragment) OS=Homo sapiens GN=EMILIN1 PE=4 SV=1
Q96PE2	ARHGEF17	ARHGH_HUMAN Rho guanine nucleotide exchange factor 17 OS=Homo sapiens GN=ARHGEF17 PE=1 SV=1
E9PBJ4	TUBB	E9PBJ4_HUMAN Tubulin beta chain OS=Homo sapiens GN=TUBB PE=2 SV=1
J3KS17	APOH	J3KS17_HUMAN Beta-2-glycoprotein 1 (Fragment) OS=Homo sapiens GN=APOH PE=4 SV=1
O76093	FGF18	FGF18_HUMAN Fibroblast growth factor 18 OS=Homo sapiens GN=FGF18 PE=1 SV=1
Q9BYW2	SETD2	SETD2_HUMAN Histone-lysine N-methyltransferase SETD2 OS=Homo sapiens GN=SETD2 PE=1 SV=3
P07357	C8A	CO8A_HUMAN Complement component C8 alpha chain OS=Homo sapiens GN=C8A PE=1 SV=2
P01613	P01613	KV121_HUMAN Ig kappa chain V-I region Ni OS=Homo sapiens PE=1 SV=1
K7EIJ6	MYO5B	K7EIJ6_HUMAN Unconventional myosin-Vb (Fragment) OS=Homo sapiens GN=MYO5B PE=4 SV=1
P09471	GNAO1	GNAO_HUMAN Guanine nucleotide-binding protein G(o) subunit alpha OS=Homo sapiens GN=GNAO1 PE=1 SV=4
Q06830	PRDX1	PRDX1_HUMAN Peroxiredoxin-1 OS=Homo sapiens GN=PRDX1 PE=1 SV=1
F5GX05	EPB41L3	F5GX05_HUMAN Band 4.1-like protein 3 OS=Homo sapiens GN=EPB41L3 PE=2 SV=1
G5E9F8	PROS1	G5E9F8_HUMAN Protein S (Alpha), isoform CRA_b OS=Homo sapiens GN=PROS1 PE=2 SV=1
Q5UIP0	RIF1	RIF1_HUMAN Telomere-associated protein RIF1 OS=Homo sapiens GN=RIF1 PE=1 SV=2
E7EUY0	PRKDC	E7EUY0_HUMAN DNA-dependent protein kinase catalytic subunit OS=Homo sapiens GN=PRKDC PE=2 SV=1
M0QX14	TUBB4A	M0QX14_HUMAN Tubulin beta-4A chain OS=Homo sapiens GN=TUBB4A PE=2 SV=1
G3XAL0	MDH2	G3XAL0_HUMAN Malate dehydrogenase OS=Homo sapiens GN=MDH2 PE=3 SV=1
P08172	CHRM2	ACM2_HUMAN Muscarinic acetylcholine receptor M2 OS=Homo sapiens GN=CHRM2 PE=1 SV=1
Q03113	GNA12	GNA12_HUMAN Guanine nucleotide-binding protein subunit alpha-12 OS=Homo sapiens GN=GNA12 PE=1 SV=4
R4GNB0	USP14	R4GNB0_HUMAN Ubiquitin carboxyl-terminal hydrolase 14 (Fragment) OS=Homo sapiens GN=USP14 PE=4 SV=1
U3KPR1	KRT86	U3KPR1_HUMAN Keratin, type II cuticular Hb6 (Fragment) OS=Homo sapiens GN=KRT86 PE=4 SV=1
Q02224	CENPE	CENPE_HUMAN Centromere-associated protein E OS=Homo sapiens GN=CENPE PE=1 SV=2
B4DMZ6	MMP23B	B4DMZ6_HUMAN Matrix metalloproteinase-23, soluble form OS=Homo sapiens GN=MMP23B PE=2 SV=1
A2PYH4	HFM1	HFM1_HUMAN Probable ATP-dependent DNA helicase HFM1 OS=Homo sapiens GN=HFM1 PE=2 SV=2
A6NIK2	LRRC10B	LR10B_HUMAN Leucine-rich repeat-containing protein 10B OS=Homo sapiens GN=LRRC10B PE=4 SV=2
P10643	C7	CO7_HUMAN Complement component C7 OS=Homo sapiens GN=C7 PE=1 SV=2
Q5SRP5	APOM	Q5SRP5_HUMAN Apolipoprotein M OS=Homo sapiens GN=APOM PE=2 SV=1
Q5T7P8	SYT6	SYT6_HUMAN Synaptotagmin-6 OS=Homo sapiens GN=SYT6 PE=1 SV=3
Q16880	UGT8	CGT_HUMAN 2-hydroxyacylsphingosine 1-beta-galactosyltransferase OS=Homo sapiens GN=UGT8 PE=2 SV=2
E9PK05	C2CD2L	E9PK05_HUMAN C2 domain-containing protein 2-like OS=Homo sapiens GN=C2CD2L PE=2 SV=1
Q9Y6W3	CAPN7	CAN7_HUMAN Calpain-7 OS=Homo sapiens GN=CAPN7 PE=1 SV=1
J3KRK9	NDEL1	J3KRK9_HUMAN Nuclear distribution protein nudE-like 1 (Fragment) OS=Homo sapiens GN=NDEL1 PE=2 SV=1
Q8NBJ4	GOLM1	GOLM1_HUMAN Golgi membrane protein 1 OS=Homo sapiens GN=GOLM1 PE=1 SV=1
Q9H4L7	SMARCAD1	SMRCD_HUMAN SWI/SNF-related matrix-associated actin-dependent regulator of chromatin subfamily A containing DEAD/H box 1 OS=Homo sapiens GN=SMARCAD1 PE=1 SV=2
E9PEQ6	PPIE	E9PEQ6_HUMAN Peptidyl-prolyl cis-trans isomerase OS=Homo sapiens GN=PPIE PE=2 SV=1
K7EK91	DNAH17	K7EK91_HUMAN Dynein heavy chain 17, axonemal OS=Homo sapiens GN=DNAH17 PE=2 SV=1
E7EMV2	NEFM	E7EMV2_HUMAN Neurofilament medium polypeptide OS=Homo sapiens GN=NEFM PE=2 SV=1
Q6ZNS3	Q6ZNS3	Q6ZNS3_HUMAN CDNA FLJ27243 fis, clone SYN08134 OS=Homo sapiens PE=2 SV=1
C9J7U7	EIF2AK1	C9J7U7_HUMAN Eukaryotic translation initiation factor 2-alpha kinase 1 (Fragment) OS=Homo sapiens GN=EIF2AK1 PE=2 SV=1
A6NNK5	TP53BP1	A6NNK5_HUMAN Tumor suppressor p53-binding protein 1 OS=Homo sapiens GN=TP53BP1 PE=2 SV=2
E9PJL7	CRYAB	E9PJL7_HUMAN Alpha-crystallin B chain (Fragment) OS=Homo sapiens GN=CRYAB PE=2 SV=1
G3V1L2	SLC13A2	G3V1L2_HUMAN Solute carrier family 13 (Sodium-dependent dicarboxylate transporter), member 2, isoform CRA_a OS=Homo sapiens GN=SLC13A2 PE=4 SV=1
I3L401	I3L401	I3L401_HUMAN Uncharacterized protein (Fragment) OS=Homo sapiens PE=4 SV=1
Q96JG8	MAGED4	MAGD4_HUMAN Melanoma-associated antigen D4 OS=Homo sapiens GN=MAGED4 PE=1 SV=3
J3KNK3	NKPD1	J3KNK3_HUMAN NTPase KAP family P-loop domain-containing protein 1 OS=Homo sapiens GN=NKPD1 PE=2 SV=1
H3BQP3	LOC81691	H3BQP3_HUMAN Protein LOC81691 (Fragment) OS=Homo sapiens GN=LOC81691 PE=4 SV=1
Q9P2K2	TXNDC16	TXD16_HUMAN Thioredoxin domain-containing protein 16 OS=Homo sapiens GN=TXNDC16 PE=2 SV=4
P20774	OGN	MIME_HUMAN Mimecan OS=Homo sapiens GN=OGN PE=1 SV=1
Q9NRH3	TUBG2	TBG2_HUMAN Tubulin gamma-2 chain OS=Homo sapiens GN=TUBG2 PE=1 SV=1
Q99459	CDC5L	CDC5L_HUMAN Cell division cycle 5-like protein OS=Homo sapiens GN=CDC5L PE=1 SV=2
M0R116	ATP1A3	M0R116_HUMAN Sodium/potassium-transporting ATPase subunit alpha-3 OS=Homo sapiens GN=ATP1A3 PE=2 SV=1
H0YAC1	KLKB1	H0YAC1_HUMAN Plasma kallikrein heavy chain (Fragment) OS=Homo sapiens GN=KLKB1 PE=3 SV=1
H3BPS8	ALDOA	H3BPS8_HUMAN Fructose-bisphosphate aldolase A (Fragment) OS=Homo sapiens GN=ALDOA PE=2 SV=1
D6RCS4	FAM47E-STBD1	D6RCS4_HUMAN Protein FAM47E-STBD1 OS=Homo sapiens GN=FAM47E-STBD1 PE=4 SV=2
E7EX20	TTLL4	E7EX20_HUMAN Tubulin polyglutamylase TTLL4 OS=Homo sapiens GN=TTLL4 PE=2 SV=1
F8W6N3	BAP1	F8W6N3_HUMAN Membrane-associated guanylate kinase, WW and PDZ domain-containing protein 1 OS=Homo sapiens GN=BAP1 PE=2 SV=1
E7EVV3	SPATA18	E7EVV3_HUMAN Mitochondria-eating protein OS=Homo sapiens GN=SPATA18 PE=2 SV=1
O75683	SURF6	SURF6_HUMAN Surfeit locus protein 6 OS=Homo sapiens GN=SURF6 PE=1 SV=3
J3KP14	VPS13D	J3KP14_HUMAN Vacuolar protein sorting-associated protein 13D OS=Homo sapiens GN=VPS13D PE=2 SV=1
Q8N4C9	C17orf78	CQ078_HUMAN Uncharacterized protein C17orf78 OS=Homo sapiens GN=C17orf78 PE=2 SV=2
Q5T7D5	ALDOB	Q5T7D5_HUMAN Fructose-bisphosphate aldolase OS=Homo sapiens GN=ALDOB PE=3 SV=1
H0YIV7	ITGA5	H0YIV7_HUMAN Integrin alpha-5 light chain (Fragment) OS=Homo sapiens GN=ITGA5 PE=4 SV=1
P51512	MMP16	MMP16_HUMAN Matrix metalloproteinase-16 OS=Homo sapiens GN=MMP16 PE=1 SV=2
H0YDU9	CLINT1	H0YDU9_HUMAN Clathrin interactor 1 (Fragment) OS=Homo sapiens GN=CLINT1 PE=4 SV=1
E5RH38	TMEM67	E5RH38_HUMAN Meckelin OS=Homo sapiens GN=TMEM67 PE=2 SV=1
M0QZK8	GGCT	M0QZK8_HUMAN Gamma-glutamylcyclotransferase OS=Homo sapiens GN=GGCT PE=2 SV=1
Q32MZ9	POLD3	Q32MZ9_HUMAN DNA polymerase delta subunit 3 OS=Homo sapiens GN=POLD3 PE=2 SV=1
Q5TAW7	CAB39L	Q5TAW7_HUMAN Calcium-binding protein 39-like (Fragment) OS=Homo sapiens GN=CAB39L PE=2 SV=1
I7HJJ0	SLC25A6	I7HJJ0_HUMAN ADP/ATP translocase 3 (Fragment) OS=Homo sapiens GN=SLC25A6 PE=2 SV=1
I3L281	NPLOC4	I3L281_HUMAN Nuclear protein localization protein 4 homolog (Fragment) OS=Homo sapiens GN=NPLOC4 PE=4 SV=1
I6L4V1	ZNF44	I6L4V1_HUMAN Zinc finger protein 44 OS=Homo sapiens GN=ZNF44 PE=2 SV=1
O95183	VAMP5	VAMP5_HUMAN Vesicle-associated membrane protein 5 OS=Homo sapiens GN=VAMP5 PE=1 SV=1
O95810	SDPR	SDPR_HUMAN Serum deprivation-response protein OS=Homo sapiens GN=SDPR PE=1 SV=3
H3BSS8	NAE1	H3BSS8_HUMAN NEDD8-activating enzyme E1 regulatory subunit OS=Homo sapiens GN=NAE1 PE=2 SV=1
H0YGE5	DENND5B	H0YGE5_HUMAN DENN domain-containing protein 5B (Fragment) OS=Homo sapiens GN=DENND5B PE=2 SV=1
